# Supplementary material for: The Genetic Dissection of Nitrogen Use-Related Traits in Flax (Linum usitatissimum L.) at the Seedling Stage through the Integration of Multi-Locus GWAS, RNA-seq and Genomic Selection
Source: Int J Mol Sci. 2023 Dec 18;24(24):17624. doi: 10.3390/ijms242417624 (PMC10743809; doi:10.3390/ijms242417624)
Supplement: Supplementary file 1 [file ijms-24-17624-s001.zip]

Archive with 2 entries (2 files):
- Supplementary material.pdf
- Supplementary Tables 5 and 6.xlsx
