# Supplementary material for: The Genetic Dissection of Nitrogen Use-Related Traits in Flax (Linum usitatissimum L.) at the Seedling Stage through the Integration of Multi-Locus GWAS, RNA-seq and Genomic Selection
Source: Int J Mol Sci. 2023 Dec 18;24(24):17624. doi: 10.3390/ijms242417624 (PMC10743809; doi:10.3390/ijms242417624)
Supplement: Supplementary file 1 [file ijms-24-17624-s001.zip › Supplementary Tables 5 and 6.xlsx]

## Sheet: Supplementary Table S5
Table S5. FPKM values of 1,034 differentially expressed genes under N contrasting conditions in flax genotypes.
Gene ID	HN-N0R1	HN-N0R2	HN-N0R3	HN-N0R4	HN-N1R1	HN-N1R2	HN-N1R3	HN-N1R4	LN-N0R1	LN-N0R2	LN-N0R3	LN-N0R4	LN-N1R1	LN-N1R2	LN-N1R3	LN-N1R4	HN-D	HN-U	LN-D	LN-U
Lus10003930	2	2	2	2	2	2	1	1	2	3	3	2	1	1	1	1	no_DE	no_DE	no_DE	LN-U
Lus10033729	1	2	1	0	2	4	5	1	0	2	1	3	3	15	17	10	no_DE	no_DE	LN-D	no_DE
Lus10013841	2	3	3	1	5	4	4	4	1	1	1	2	3	2	2	2	HN-D	no_DE	no_DE	no_DE
Lus10037098	35	70	70	41	82	84	77	67	29	53	34	76	64	87	130	105	no_DE	no_DE	LN-D	no_DE
Lus10009941	4	5	7	5	6	5	9	10	8	8	3	15	16	27	28	36	no_DE	no_DE	LN-D	no_DE
Lus10011100	2	2	3	4	2	3	1	1	5	4	4	3	2	2	1	1	no_DE	no_DE	no_DE	LN-U
Lus10010238	240	112	182	228	111	143	91	71	245	254	231	201	100	109	79	114	no_DE	no_DE	no_DE	LN-U
Lus10018171	16	12	12	12	9	16	10	13	14	10	15	14	28	22	19	41	no_DE	no_DE	LN-D	no_DE
Lus10021087	24	42	39	32	42	54	40	36	20	19	18	23	24	30	84	43	no_DE	no_DE	LN-D	no_DE
Lus10029872	2	4	2	1	3	4	4	3	1	0	0	0	4	2	1	2	no_DE	no_DE	LN-D	no_DE
Lus10043002	15	10	6	15	8	11	9	6	14	12	9	9	2	5	6	7	no_DE	no_DE	no_DE	LN-U
Lus10042731	81	144	115	66	162	226	220	94	82	49	44	72	117	134	85	182	no_DE	no_DE	LN-D	no_DE
Lus10029256	24	18	22	32	10	41	6	8	16	21	24	21	17	9	6	4	no_DE	no_DE	no_DE	LN-U
Lus10028032	26	10	34	34	11	16	9	7	34	30	29	22	8	12	9	9	no_DE	HN-U	no_DE	LN-U
Lus10013069	2	3	2	1	2	3	4	2	2	3	2	2	6	8	4	7	no_DE	no_DE	LN-D	no_DE
Lus10015229	12	8	6	16	6	9	8	5	9	11	11	8	3	4	4	4	no_DE	no_DE	no_DE	LN-U
Lus10033826	7	11	8	6	15	16	11	9	5	9	9	8	23	21	8	21	no_DE	no_DE	LN-D	no_DE
Lus10029850	18	55	20	9	47	53	41	35	21	10	17	15	61	50	181	52	no_DE	no_DE	LN-D	no_DE
Lus10042996	214	83	181	311	93	67	83	73	172	202	159	112	107	92	63	75	no_DE	HND	no_DE	no_DE
Lus10038708	15	31	31	14	37	41	41	29	20	21	16	23	46	43	42	61	no_DE	no_DE	LN-D	no_DE
Lus10039753	9	25	7	5	25	36	23	19	12	7	11	12	15	32	78	28	no_DE	no_DE	LN-D	no_DE
Lus10003601	59	141	113	78	178	115	154	174	58	90	68	124	142	189	297	172	no_DE	no_DE	LN-D	no_DE
Lus10005048	7	51	13	6	59	49	28	25	10	7	17	13	36	25	141	22	no_DE	no_DE	LN-D	no_DE
Lus10023238	0	0	1	1	1	1	1	2	0	0	0	1	2	1	1	1	no_DE	no_DE	LN-D	no_DE
Lus10024565	42	71	64	33	57	69	87	90	29	38	44	49	93	76	105	111	no_DE	no_DE	LN-D	no_DE
Lus10039317	9	12	13	8	13	12	13	14	7	8	5	12	13	10	19	20	no_DE	no_DE	LN-D	no_DE
Lus10040951	0	1	1	0	1	1	1	1	1	0	0	1	1	2	1	2	no_DE	no_DE	LN-D	no_DE
Lus10002707	23	12	19	23	14	25	5	6	37	37	43	34	16	13	11	12	no_DE	no_DE	no_DE	LN-U
Lus10041749	8	12	9	8	12	9	19	16	6	9	9	8	13	19	13	20	no_DE	no_DE	LN-D	no_DE
Lus10033418	8	12	10	11	27	12	14	12	5	10	11	8	11	14	36	19	no_DE	no_DE	LN-D	no_DE
Lus10029293	7	5	5	7	7	10	8	7	3	5	3	4	8	9	5	9	no_DE	no_DE	LN-D	no_DE
Lus10029787	13	3	6	6	3	5	1	2	7	4	7	3	3	2	1	2	no_DE	no_DE	no_DE	LN-U
Lus10034652	1	4	3	2	5	4	7	2	3	2	3	2	11	3	5	7	no_DE	no_DE	LN-D	no_DE
Lus10003809	5	1	1	2	0	3	1	0	6	4	4	2	1	1	1	2	no_DE	no_DE	no_DE	LN-U
Lus10010940	2	3	4	4	2	1	2	2	5	3	2	2	1	2	1	1	no_DE	no_DE	no_DE	LN-U
Lus10041309	5	13	6	1	7	5	7	9	5	6	9	10	12	24	28	23	no_DE	no_DE	LN-D	no_DE
Lus10007937	4	9	3	2	10	8	9	11	5	6	3	6	9	13	21	14	no_DE	no_DE	LN-D	no_DE
Lus10005204	1	0	1	1	0	1	1	1	0	0	0	0	1	1	1	0	no_DE	no_DE	LN-D	no_DE
Lus10014525	1	1	1	1	1	0	1	1	6	2	2	2	2	1	1	1	no_DE	no_DE	no_DE	LN-U
Lus10036965	1330	2845	1869	1065	2211	3693	3325	1964	1404	1531	1245	1255	3135	3238	2407	4390	no_DE	no_DE	LN-D	no_DE
Lus10016358	56	40	55	51	28	58	60	29	40	50	39	33	76	96	37	129	no_DE	no_DE	LN-D	no_DE
Lus10031780	12	13	8	13	10	11	15	12	11	12	14	11	37	52	23	46	no_DE	no_DE	LN-D	no_DE
Lus10010308	15	25	16	13	29	28	17	17	15	12	15	16	23	23	45	28	no_DE	no_DE	LN-D	no_DE
Lus10012286	5	14	3	4	11	5	11	1	8	10	7	10	38	36	9	38	no_DE	no_DE	LN-D	no_DE
Lus10004032	3	6	5	2	9	8	10	7	1	1	1	3	5	6	3	4	no_DE	no_DE	LN-D	no_DE
Lus10000184	19	9	10	18	8	11	7	5	15	14	14	14	9	8	4	5	no_DE	no_DE	no_DE	LN-U
Lus10038524	31	12	20	39	8	11	7	11	19	32	32	28	17	10	7	8	no_DE	HN-U	no_DE	LN-U
Lus10017549	14	25	22	16	30	21	29	40	10	13	9	21	45	38	28	24	no_DE	no_DE	LN-D	no_DE
Lus10041466	2	5	2	1	5	5	6	4	1	2	1	2	6	4	2	5	no_DE	no_DE	LN-D	no_DE
Lus10029178	3	3	4	3	3	2	3	2	8	7	6	4	3	3	4	3	no_DE	no_DE	no_DE	LN-U
Lus10022499	12	25	13	12	19	23	35	21	14	15	14	10	34	35	28	39	no_DE	no_DE	LN-D	no_DE
Lus10016022	0	1	1	0	0	1	1	0	0	0	1	1	1	1	1	2	no_DE	no_DE	LN-D	no_DE
Lus10021064	2	1	2	2	3	2	1	3	2	3	2	3	8	11	6	9	no_DE	no_DE	LN-D	no_DE
Lus10010866	33	12	47	18	11	15	29	12	5	6	10	9	18	43	6	39	no_DE	no_DE	LN-D	no_DE
Lus10012062	21	33	28	16	29	31	29	36	14	27	17	17	53	42	26	53	no_DE	no_DE	LN-D	no_DE
Lus10001245	77	137	86	91	160	138	184	133	53	82	54	76	148	163	107	176	no_DE	no_DE	LN-D	no_DE
Lus10011136	108	111	122	82	89	66	153	154	71	78	125	66	144	216	167	245	no_DE	no_DE	LN-D	no_DE
Lus10003361	15	11	5	4	9	13	9	9	3	5	10	5	16	21	6	20	no_DE	no_DE	LN-D	no_DE
Lus10032556	0	1	1	0	1	2	0	1	1	1	0	0	2	2	2	3	no_DE	no_DE	LN-D	no_DE
Lus10040377	5	10	5	6	18	8	19	20	4	11	5	10	13	21	10	20	HN-D	no_DE	no_DE	no_DE
Lus10007043	34	36	34	37	40	43	44	29	20	17	17	16	22	32	81	49	no_DE	no_DE	LN-D	no_DE
Lus10022675	29	63	25	27	59	45	76	65	33	39	26	35	45	81	76	98	no_DE	no_DE	LN-D	no_DE
Lus10043271	1	1	2	3	2	3	2	2	1	3	3	4	0	1	1	0	no_DE	no_DE	no_DE	LN-U
Lus10014498	63	51	65	50	68	81	86	55	20	26	35	44	97	116	56	127	no_DE	no_DE	LN-D	no_DE
Lus10033600	8	4	6	7	7	4	6	4	12	7	11	6	4	4	5	4	no_DE	no_DE	no_DE	LN-U
Lus10027993	1	0	0	0	0	0	0	0	2	1	1	2	0	0	0	0	no_DE	no_DE	no_DE	LN-U
Lus10011724	4	2	1	3	2	5	5	0	1	2	3	1	7	8	2	6	no_DE	no_DE	LN-D	no_DE
Lus10004612	9	12	7	5	13	12	11	14	5	4	5	7	16	9	13	11	no_DE	no_DE	LN-D	no_DE
Lus10010012	3	2	2	2	1	3	1	2	5	4	5	4	3	2	2	2	no_DE	no_DE	no_DE	LN-U
Lus10013371	2	1	2	2	1	1	1	1	2	2	2	1	1	0	1	1	no_DE	no_DE	no_DE	LN-U
Lus10036734	11	21	14	8	20	26	32	30	10	7	8	9	27	27	26	39	no_DE	no_DE	LN-D	no_DE
Lus10003333	8	2	9	10	2	3	1	1	1	4	5	3	2	4	0	5	no_DE	HN-U	no_DE	no_DE
Lus10035949	1	1	2	1	1	1	1	1	1	2	1	2	1	1	1	1	no_DE	no_DE	no_DE	LN-U
Lus10013900	44	51	56	32	66	49	94	73	27	31	21	31	36	57	45	105	no_DE	no_DE	LN-D	no_DE
Lus10040999	2	12	4	2	5	16	5	7	2	1	1	1	8	4	5	12	no_DE	no_DE	LN-D	no_DE
Lus10007890	2	2	5	2	8	2	6	3	0	1	1	1	1	3	5	4	no_DE	no_DE	LN-D	no_DE
Lus10027878	1	1	1	1	2	1	1	1	9	8	9	7	3	2	3	2	no_DE	no_DE	no_DE	LN-U
Lus10024814	3	3	4	3	2	2	2	2	7	4	5	3	3	2	3	1	no_DE	no_DE	no_DE	LN-U
Lus10038498	6	14	12	3	11	21	12	17	17	14	18	23	38	40	60	69	no_DE	no_DE	LN-D	no_DE
Lus10019800	0	0	0	0	0	0	0	0	0	0	0	0	0	0	0	1	no_DE	no_DE	LN-D	no_DE
Lus10041473	42	34	46	28	39	52	53	41	19	32	28	46	80	74	66	115	no_DE	no_DE	LN-D	no_DE
Lus10024676	87	169	57	63	127	168	103	91	81	79	79	103	206	193	103	201	no_DE	no_DE	LN-D	no_DE
Lus10027938	26	30	13	25	36	32	42	25	10	16	22	13	48	48	73	48	no_DE	no_DE	LN-D	no_DE
Lus10019190	25	28	27	23	28	20	40	37	18	30	18	25	34	57	39	57	no_DE	no_DE	LN-D	no_DE
Lus10004075	2	3	2	4	3	1	2	1	3	3	2	2	2	1	1	1	no_DE	no_DE	no_DE	LN-U
Lus10010667	1	1	1	2	2	1	3	2	1	1	1	1	0	0	0	0	no_DE	no_DE	no_DE	LN-U
Lus10000332	1	4	2	1	5	6	3	2	4	1	3	3	5	4	23	5	no_DE	no_DE	LN-D	no_DE
Lus10010927	1	2	2	1	2	1	3	3	1	1	2	2	4	2	3	3	no_DE	no_DE	LN-D	no_DE
Lus10003805	3	2	2	2	2	2	1	2	8	12	9	11	4	4	4	5	no_DE	no_DE	no_DE	LN-U
Lus10020070	11	38	22	17	55	38	41	27	6	7	9	6	23	31	65	28	no_DE	no_DE	LN-D	no_DE
Lus10026416	4	6	3	2	6	2	8	6	2	4	2	4	8	10	5	9	no_DE	no_DE	LN-D	no_DE
Lus10026343	94	80	91	103	106	141	164	72	58	84	60	60	180	220	89	318	no_DE	no_DE	LN-D	no_DE
Lus10004872	0	3	2	0	4	5	7	3	3	1	3	1	4	10	11	13	no_DE	no_DE	LN-D	no_DE
Lus10022924	13	23	19	13	32	36	33	22	12	13	15	20	40	28	29	29	no_DE	no_DE	LN-D	no_DE
Lus10029896	2	3	2	2	3	4	3	3	1	2	1	2	4	2	3	3	no_DE	no_DE	LN-D	no_DE
Lus10027395	3	3	7	6	5	4	12	5	1	1	1	4	6	5	3	8	no_DE	no_DE	LN-D	no_DE
Lus10028361	16	5	15	13	8	7	17	8	2	5	3	8	12	16	10	8	no_DE	no_DE	LN-D	no_DE
Lus10016209	11	3	6	8	3	3	1	3	11	7	10	7	2	0	0	2	no_DE	HN-U	no_DE	LN-U
Lus10029862	45	58	54	50	62	57	67	51	32	50	42	45	75	96	62	133	no_DE	no_DE	LN-D	no_DE
Lus10013001	1	4	1	1	5	6	6	3	1	1	0	1	6	2	2	3	no_DE	no_DE	LN-D	no_DE
Lus10030927	13	17	16	12	21	18	16	21	6	8	9	12	24	20	18	23	no_DE	no_DE	LN-D	no_DE
Lus10005781	15	31	17	17	22	24	33	23	12	20	15	15	17	48	34	40	no_DE	no_DE	LN-D	no_DE
Lus10012546	8	13	7	4	17	13	16	14	4	4	7	6	19	22	10	19	no_DE	no_DE	LN-D	no_DE
Lus10040297	3	1	2	4	1	2	1	1	5	5	3	2	1	1	0	1	no_DE	no_DE	no_DE	LN-U
Lus10039755	24	122	19	18	113	117	69	70	68	35	108	65	101	158	383	173	no_DE	no_DE	LN-D	no_DE
Lus10031181	7	9	7	9	11	7	11	13	7	7	7	6	10	13	17	16	no_DE	no_DE	LN-D	no_DE
Lus10030548	4	10	9	5	14	10	17	16	3	4	5	7	7	8	18	8	no_DE	no_DE	LN-D	no_DE
Lus10018469	3	2	3	1	4	1	5	3	1	1	0	1	2	1	2	2	no_DE	no_DE	LN-D	no_DE
Lus10013827	6	6	3	6	2	1	3	2	4	3	3	2	1	2	1	6	no_DE	HN-U	no_DE	no_DE
Lus10040082	83	130	85	93	153	130	159	114	65	75	53	73	134	178	110	200	no_DE	no_DE	LN-D	no_DE
Lus10017008	6	9	7	9	8	8	7	8	21	16	18	16	7	8	13	7	no_DE	no_DE	no_DE	LN-U
Lus10003740	45	40	77	59	31	45	20	27	92	69	66	52	22	15	22	17	no_DE	no_DE	no_DE	LN-U
Lus10001479	25	75	99	27	97	79	124	116	67	46	59	30	82	97	148	148	no_DE	no_DE	LN-D	no_DE
Lus10027296	1	2	1	1	4	2	3	3	1	1	0	0	1	2	1	1	HN-D	no_DE	LN-D	no_DE
Lus10003439	1	1	1	2	1	1	1	1	0	0	0	0	3	1	0	1	no_DE	no_DE	LN-D	no_DE
Lus10019985	4	7	2	3	8	4	10	6	2	4	3	3	4	11	11	6	no_DE	no_DE	LN-D	no_DE
Lus10018873	1	1	6	0	1	2	3	4	2	2	0	0	5	4	7	9	no_DE	no_DE	LN-D	no_DE
Lus10012064	8	7	13	7	12	7	11	4	2	3	1	3	4	9	4	10	no_DE	no_DE	LN-D	no_DE
Lus10018467	2	3	4	5	4	3	3	2	4	4	4	4	2	3	1	1	no_DE	no_DE	no_DE	LN-U
Lus10041830	88	99	127	91	158	161	183	170	48	100	73	171	227	208	181	289	no_DE	no_DE	LN-D	no_DE
Lus10014120	1	1	0	1	0	0	1	1	1	1	1	0	3	3	2	3	no_DE	no_DE	LN-D	no_DE
Lus10020006	23	79	25	24	57	89	80	24	26	16	19	18	108	116	40	158	no_DE	no_DE	LN-D	no_DE
Lus10010681	16	30	18	20	22	25	22	23	8	16	15	19	19	43	84	41	no_DE	no_DE	LN-D	no_DE
Lus10015594	22	41	11	26	12	33	27	20	43	34	29	30	99	91	23	117	no_DE	no_DE	LN-D	no_DE
Lus10040472	3	2	2	3	2	2	2	1	3	2	2	2	1	1	2	1	no_DE	no_DE	no_DE	LN-U
Lus10021241	4	6	3	4	6	4	4	2	7	5	7	3	2	1	3	3	no_DE	no_DE	no_DE	LN-U
Lus10001338	2	3	2	3	1	2	0	1	3	3	1	2	0	1	0	0	no_DE	no_DE	no_DE	LN-U
Lus10017516	25	51	63	39	83	35	77	87	9	18	28	26	38	51	60	44	no_DE	no_DE	LN-D	no_DE
Lus10042679	2	2	3	2	3	4	5	3	1	2	2	2	3	2	3	4	no_DE	no_DE	LN-D	no_DE
Lus10015513	22	27	9	17	26	20	32	24	8	9	5	5	10	20	8	26	no_DE	no_DE	LN-D	no_DE
Lus10014372	2	4	5	3	8	6	7	5	5	3	3	2	8	8	9	14	no_DE	no_DE	LN-D	no_DE
Lus10005976	16	18	13	15	19	20	12	7	16	10	10	8	5	5	3	5	no_DE	no_DE	no_DE	LN-U
Lus10021428	12	8	8	12	8	7	9	9	17	14	10	12	6	7	7	7	no_DE	no_DE	no_DE	LN-U
Lus10013130	39	14	18	32	19	10	10	10	56	42	38	30	15	18	12	20	no_DE	no_DE	no_DE	LN-U
Lus10000642	5	2	1	3	3	1	2	3	2	2	1	2	0	1	1	1	no_DE	no_DE	no_DE	LN-U
Lus10039857	96	105	74	65	77	110	132	108	60	91	96	77	196	192	90	215	no_DE	no_DE	LN-D	no_DE
Lus10032976	1	1	2	2	1	1	1	1	1	2	2	2	1	1	1	1	no_DE	no_DE	no_DE	LN-U
Lus10032316	2	5	0	4	4	12	9	1	0	1	0	1	15	9	1	9	no_DE	no_DE	LN-D	no_DE
Lus10039998	8	35	10	9	40	37	35	23	12	12	11	14	33	37	44	43	no_DE	no_DE	LN-D	no_DE
Lus10028837	1	1	1	1	1	1	1	0	0	0	0	0	1	1	0	1	no_DE	no_DE	LN-D	no_DE
Lus10020174	1	1	1	1	1	1	3	0	3	2	3	1	5	5	4	7	no_DE	no_DE	LN-D	no_DE
Lus10006347	2	11	5	2	12	7	9	11	3	7	5	10	15	15	18	14	no_DE	no_DE	LN-D	no_DE
Lus10039751	26	101	31	15	104	77	59	55	38	21	59	38	70	98	286	118	no_DE	no_DE	LN-D	no_DE
Lus10025045	1	3	0	1	3	1	3	1	1	1	0	1	5	3	1	2	no_DE	no_DE	LN-D	no_DE
Lus10037175	2	9	2	2	20	17	17	8	2	4	3	4	17	18	7	18	no_DE	no_DE	LN-D	no_DE
Lus10027812	7	6	7	8	13	8	13	8	11	7	8	6	16	16	17	17	no_DE	no_DE	LN-D	no_DE
Lus10016086	4	3	2	2	3	2	1	2	3	3	3	2	1	0	1	0	no_DE	no_DE	no_DE	LN-U
Lus10018997	8	2	3	2	2	2	2	2	8	12	12	7	22	27	11	30	no_DE	no_DE	LN-D	no_DE
Lus10012089	2	5	4	2	3	6	5	7	2	2	3	4	4	5	8	8	no_DE	no_DE	LN-D	no_DE
Lus10025133	27	9	16	17	4	6	5	4	9	16	9	8	6	7	3	5	no_DE	HN-U	no_DE	LN-U
Lus10009967	5	5	4	6	4	8	7	7	2	4	4	5	10	15	4	15	no_DE	no_DE	LN-D	no_DE
Lus10024209	8	17	10	12	22	21	20	24	4	11	7	15	32	20	15	17	no_DE	no_DE	LN-D	no_DE
Lus10041526	28	26	24	21	29	33	54	29	15	15	9	18	39	45	21	55	no_DE	no_DE	LN-D	no_DE
Lus10026418	28	4	16	17	2	3	5	6	9	6	10	6	5	7	3	15	no_DE	HN-U	no_DE	no_DE
Lus10041461	17	29	25	21	31	27	47	47	23	35	19	29	45	83	74	109	no_DE	no_DE	LN-D	no_DE
Lus10004297	3	21	5	3	22	20	10	13	6	4	9	7	30	50	108	44	no_DE	no_DE	LN-D	no_DE
Lus10041427	4	6	4	5	6	6	10	5	4	2	2	3	6	6	7	3	no_DE	no_DE	LN-D	no_DE
Lus10019307	7	4	6	6	2	4	4	3	11	7	10	7	4	4	4	4	no_DE	no_DE	no_DE	LN-U
Lus10010177	4	2	5	3	2	3	3	2	3	5	4	3	2	1	2	1	no_DE	no_DE	no_DE	LN-U
Lus10015732	2	2	2	2	2	2	1	1	3	2	3	2	2	1	1	1	no_DE	no_DE	no_DE	LN-U
Lus10015291	48	140	58	41	125	100	106	104	15	11	22	23	81	73	221	82	no_DE	no_DE	LN-D	no_DE
Lus10028470	21	132	27	21	97	115	74	74	39	33	54	55	104	124	286	86	no_DE	no_DE	LN-D	no_DE
Lus10003748	2	3	3	4	2	2	2	3	5	4	3	4	2	2	2	3	no_DE	no_DE	no_DE	LN-U
Lus10029429	9	7	17	7	18	4	9	13	17	18	22	29	24	28	65	57	no_DE	no_DE	LN-D	no_DE
Lus10027554	2	1	1	2	1	1	1	0	2	1	1	1	0	0	0	0	no_DE	no_DE	no_DE	LN-U
Lus10026535	95	117	76	88	67	111	58	58	216	97	133	93	68	52	77	71	no_DE	no_DE	no_DE	LN-U
Lus10032303	12	49	13	7	31	56	27	32	14	13	17	20	63	63	35	59	no_DE	no_DE	LN-D	no_DE
Lus10012804	9	34	11	9	36	33	28	25	9	10	14	13	24	22	70	28	no_DE	no_DE	LN-D	no_DE
Lus10004707	2	3	1	3	5	4	13	2	0	0	0	0	3	3	1	4	no_DE	no_DE	LN-D	no_DE
Lus10023708	3	10	6	2	8	10	8	5	5	3	3	4	10	8	8	8	no_DE	no_DE	LN-D	no_DE
Lus10008543	0	3	1	0	8	2	3	2	0	0	0	0	1	0	2	4	no_DE	no_DE	LN-D	no_DE
Lus10040179	106	160	132	100	175	203	214	167	74	97	79	120	198	221	150	254	no_DE	no_DE	LN-D	no_DE
Lus10031599	0	3	2	0	2	3	2	1	3	1	2	1	5	7	24	4	no_DE	no_DE	LN-D	no_DE
Lus10021939	2	5	5	2	11	4	10	11	0	1	2	1	4	5	7	5	no_DE	no_DE	LN-D	no_DE
Lus10020092	0	2	0	0	1	2	0	2	3	8	4	10	30	20	14	6	no_DE	no_DE	LN-D	no_DE
Lus10032939	19	19	29	13	19	19	23	31	2	4	3	3	7	13	4	9	no_DE	no_DE	LN-D	no_DE
Lus10032876	52	44	35	50	57	27	40	36	84	76	62	68	38	34	41	26	no_DE	no_DE	no_DE	LN-U
Lus10032848	496	245	250	449	186	353	105	100	296	390	350	303	245	153	56	140	no_DE	no_DE	no_DE	LN-U
Lus10041072	46	133	39	45	100	94	95	84	44	56	47	64	141	129	66	108	no_DE	no_DE	LN-D	no_DE
Lus10008186	15	8	8	15	8	10	5	4	9	9	10	7	6	4	1	2	no_DE	no_DE	no_DE	LN-U
Lus10005326	44	52	43	44	62	60	47	35	29	39	30	38	52	69	96	57	no_DE	no_DE	LN-D	no_DE
Lus10014061	1	2	1	1	2	3	4	2	0	0	1	1	5	8	1	6	no_DE	no_DE	LN-D	no_DE
Lus10017613	5	3	6	5	7	3	10	8	2	2	1	3	7	15	2	7	no_DE	no_DE	LN-D	no_DE
Lus10019211	36	80	29	30	97	105	70	51	45	40	47	59	113	121	56	131	no_DE	no_DE	LN-D	no_DE
Lus10023034	1	1	1	1	1	1	2	1	1	1	1	2	3	3	2	3	no_DE	no_DE	LN-D	no_DE
Lus10038069	4	4	3	4	7	3	7	4	1	1	3	1	5	9	2	10	no_DE	no_DE	LN-D	no_DE
Lus10015339	656	203	1046	526	516	250	622	321	84	224	119	231	433	783	199	742	no_DE	no_DE	LN-D	no_DE
Lus10027826	2	3	2	3	2	3	4	2	1	1	1	2	2	3	3	3	no_DE	no_DE	LN-D	no_DE
Lus10004007	1	1	1	1	0	1	1	2	1	1	1	1	2	2	3	2	no_DE	no_DE	LN-D	no_DE
Lus10034042	45	139	50	36	144	117	77	64	35	27	53	46	111	110	343	114	no_DE	no_DE	LN-D	no_DE
Lus10013118	15	26	64	14	33	41	47	50	8	11	9	18	25	23	43	29	HN-D	no_DE	LN-D	no_DE
Lus10015802	21	7	24	21	5	9	7	4	7	7	15	8	13	18	1	20	no_DE	HN-U	no_DE	no_DE
Lus10032742	4	23	4	5	12	11	8	6	10	7	9	3	35	26	64	16	no_DE	no_DE	LN-D	no_DE
Lus10006346	0	1	1	1	1	1	2	1	0	1	0	1	3	2	3	2	no_DE	no_DE	LN-D	no_DE
Lus10004289	161	98	192	67	121	217	256	90	80	64	95	55	138	178	123	292	no_DE	no_DE	LN-D	no_DE
Lus10008423	87	107	70	70	112	123	151	88	42	46	29	48	103	95	48	115	no_DE	no_DE	LN-D	no_DE
Lus10042433	0	0	0	0	0	0	0	0	1	1	1	0	0	0	0	0	no_DE	no_DE	no_DE	LN-U
Lus10035566	21	48	56	10	40	51	58	70	8	12	9	19	48	42	43	70	no_DE	no_DE	LN-D	no_DE
Lus10012002	17	35	22	25	35	16	37	27	43	51	32	68	69	102	101	116	no_DE	no_DE	LN-D	no_DE
Lus10002596	2	10	1	1	9	18	7	9	1	0	7	2	17	27	48	19	no_DE	no_DE	LN-D	no_DE
Lus10011191	81	93	194	75	145	52	190	171	19	46	82	58	82	130	130	140	no_DE	no_DE	LN-D	no_DE
Lus10004368	97	116	64	91	105	93	132	122	96	164	156	148	338	381	151	379	no_DE	no_DE	LN-D	no_DE
Lus10006190	7	11	8	7	16	9	16	10	5	7	5	7	16	15	14	15	no_DE	no_DE	LN-D	no_DE
Lus10042252	2	1	1	1	1	0	1	0	1	1	1	1	1	0	1	0	no_DE	no_DE	no_DE	LN-U
Lus10042414	4	2	3	4	2	2	1	2	5	4	5	4	2	2	2	2	no_DE	no_DE	no_DE	LN-U
Lus10007567	15	18	19	15	19	18	27	17	8	15	14	13	25	26	25	29	no_DE	no_DE	LN-D	no_DE
Lus10042427	5	3	2	3	5	3	3	2	1	2	1	2	3	4	2	4	no_DE	no_DE	LN-D	no_DE
Lus10018839	6	2	6	10	4	4	3	3	3	3	5	4	2	2	1	0	no_DE	no_DE	no_DE	LN-U
Lus10004876	21	10	12	19	8	10	6	5	10	12	13	14	8	4	3	3	no_DE	HN-U	no_DE	LN-U
Lus10040055	1	3	2	2	4	2	2	1	4	5	4	2	1	2	2	2	no_DE	no_DE	no_DE	LN-U
Lus10005715	12	12	18	16	10	16	13	7	7	14	7	15	32	42	21	42	no_DE	no_DE	LN-D	no_DE
Lus10017333	3	1	2	2	4	5	3	4	1	1	1	2	3	4	4	13	no_DE	no_DE	LN-D	no_DE
Lus10029002	3	4	2	3	4	5	5	2	1	3	4	2	7	6	3	7	no_DE	no_DE	LN-D	no_DE
Lus10017362	7	3	3	6	1	4	1	1	7	7	11	4	5	4	2	3	no_DE	no_DE	no_DE	LN-U
Lus10019087	10	30	20	9	34	21	35	36	8	10	20	13	27	34	70	31	no_DE	no_DE	LN-D	no_DE
Lus10028251	47	108	110	53	142	112	142	123	40	71	44	92	151	154	151	156	no_DE	no_DE	LN-D	no_DE
Lus10030589	5	8	9	5	8	6	12	8	3	6	2	7	13	13	10	17	no_DE	no_DE	LN-D	no_DE
Lus10042637	31	26	35	35	22	22	18	20	47	42	43	27	15	19	20	22	no_DE	no_DE	no_DE	LN-U
Lus10014386	2	1	1	1	0	1	0	0	0	0	0	0	0	0	0	0	no_DE	no_DE	no_DE	LN-U
Lus10030044	8	3	6	6	2	3	2	2	3	4	4	4	4	3	2	4	no_DE	HN-U	no_DE	no_DE
Lus10041616	44	25	27	34	38	45	43	23	14	28	21	28	53	71	19	70	no_DE	no_DE	LN-D	no_DE
Lus10039447	16	10	16	15	7	9	8	7	16	18	20	16	11	8	8	7	no_DE	no_DE	no_DE	LN-U
Lus10034310	136	133	112	119	144	185	215	143	104	119	84	111	182	304	169	305	no_DE	no_DE	LN-D	no_DE
Lus10040311	3	1	2	2	1	0	0	0	1	2	1	1	1	1	1	3	no_DE	HN-U	no_DE	no_DE
Lus10026508	25	53	37	27	52	46	65	57	29	27	31	37	44	64	74	85	no_DE	no_DE	LN-D	no_DE
Lus10001679	1	1	1	2	1	1	2	0	5	4	5	4	3	1	1	2	no_DE	no_DE	no_DE	LN-U
Lus10013541	10	12	5	8	8	3	9	7	23	15	9	14	8	5	10	3	no_DE	no_DE	no_DE	LN-U
Lus10009780	12	11	10	13	6	8	5	6	9	10	7	7	2	6	2	5	no_DE	no_DE	no_DE	LN-U
Lus10034245	1	3	1	0	1	2	1	2	0	1	1	1	6	5	1	3	no_DE	no_DE	LN-D	no_DE
Lus10002741	552	249	504	261	330	271	502	246	66	166	93	145	270	443	137	302	no_DE	no_DE	LN-D	no_DE
Lus10005037	38	50	86	35	72	72	94	75	13	19	8	25	41	42	49	60	no_DE	no_DE	LN-D	no_DE
Lus10037750	4	9	13	8	24	16	24	31	6	13	10	13	13	28	49	40	HN-D	no_DE	LN-D	no_DE
Lus10036826	14	28	23	18	27	21	25	38	13	18	13	15	22	29	39	36	no_DE	no_DE	LN-D	no_DE
Lus10037978	1	3	2	1	1	2	3	3	2	1	0	1	3	5	3	9	no_DE	no_DE	LN-D	no_DE
Lus10005400	0	0	0	0	0	0	0	0	0	1	1	0	2	3	1	6	no_DE	no_DE	LN-D	no_DE
Lus10027443	7	3	7	10	9	12	12	8	4	7	6	3	13	18	9	13	no_DE	no_DE	LN-D	no_DE
Lus10011274	4	5	6	7	4	4	2	7	10	14	9	10	4	3	8	2	no_DE	no_DE	no_DE	LN-U
Lus10004420	4	3	3	4	3	5	2	3	3	5	6	3	2	1	1	1	no_DE	no_DE	no_DE	LN-U
Lus10032820	5	14	5	4	9	14	13	9	5	6	7	8	18	21	14	23	no_DE	no_DE	LN-D	no_DE
Lus10036378	170	46	86	132	34	67	33	42	70	107	88	88	64	62	32	60	no_DE	HN-U	no_DE	no_DE
Lus10015239	4	6	3	4	7	8	6	3	2	2	2	3	6	5	3	5	no_DE	no_DE	LN-D	no_DE
Lus10033223	5	1	1	4	1	0	1	0	4	1	3	1	2	0	0	1	no_DE	HN-U	no_DE	no_DE
Lus10022239	1	1	1	1	2	2	1	3	0	0	0	0	1	1	1	1	no_DE	no_DE	LN-D	no_DE
Lus10015507	0	1	1	0	1	0	1	2	0	0	0	0	1	3	2	0	no_DE	no_DE	LN-D	no_DE
Lus10039758	49	57	41	49	61	49	86	69	34	33	40	33	41	81	73	114	no_DE	no_DE	LN-D	no_DE
Lus10041487	11	40	14	11	49	35	38	40	17	25	25	26	77	68	45	60	no_DE	no_DE	LN-D	no_DE
Lus10036031	20	30	19	11	27	26	32	37	9	10	11	16	37	43	21	29	no_DE	no_DE	LN-D	no_DE
Lus10039278	29	33	26	17	27	44	45	26	8	11	7	15	31	28	21	33	no_DE	no_DE	LN-D	no_DE
Lus10010568	19	8	12	19	7	11	12	7	19	15	17	14	9	9	5	10	no_DE	no_DE	no_DE	LN-U
Lus10040964	184	272	194	181	363	201	367	358	97	121	162	116	202	259	327	293	no_DE	no_DE	LN-D	no_DE
Lus10011691	12	11	7	11	4	13	6	6	8	9	15	8	5	3	3	4	no_DE	no_DE	no_DE	LN-U
Lus10041628	7	12	7	9	8	6	6	12	1	4	5	3	14	8	6	9	no_DE	no_DE	LN-D	no_DE
Lus10013133	11	9	7	8	10	6	5	6	19	13	15	12	8	6	6	7	no_DE	no_DE	no_DE	LN-U
Lus10037389	0	0	0	0	0	0	0	0	1	0	0	0	0	0	0	0	no_DE	no_DE	no_DE	LN-U
Lus10013148	10	9	10	8	8	12	20	8	3	6	3	7	15	19	22	23	no_DE	no_DE	LN-D	no_DE
Lus10001404	14	38	41	13	35	43	35	47	13	21	18	35	52	45	72	56	no_DE	no_DE	LN-D	no_DE
Lus10025041	15	15	23	24	11	12	18	16	39	21	21	17	7	11	12	8	no_DE	no_DE	no_DE	LN-U
Lus10019684	0	0	0	0	0	1	0	0	2	3	3	1	0	0	1	0	no_DE	no_DE	no_DE	LN-U
Lus10013415	12	18	16	10	18	22	17	16	14	17	16	22	21	27	60	31	no_DE	no_DE	LN-D	no_DE
Lus10032261	50	48	29	38	46	71	41	35	40	36	41	33	15	11	17	25	no_DE	no_DE	no_DE	LN-U
Lus10019240	18	51	27	20	51	32	55	67	18	25	26	21	39	34	70	41	no_DE	no_DE	LN-D	no_DE
Lus10019953	7	3	2	4	3	2	7	1	4	3	5	3	10	12	4	12	no_DE	no_DE	LN-D	no_DE
Lus10012035	22	38	24	16	44	47	39	25	26	29	21	26	78	72	51	95	no_DE	no_DE	LN-D	no_DE
Lus10020046	2	8	7	3	9	16	11	9	2	2	3	5	23	12	11	16	no_DE	no_DE	LN-D	no_DE
Lus10025296	13	11	6	8	12	20	13	6	6	4	5	6	16	13	4	14	no_DE	no_DE	LN-D	no_DE
Lus10023292	26	54	54	31	46	62	52	44	24	32	21	39	57	47	68	65	no_DE	no_DE	LN-D	no_DE
Lus10014398	42	64	27	42	59	58	50	37	14	22	11	30	49	45	30	40	no_DE	no_DE	LN-D	no_DE
Lus10029329	1	3	1	0	1	1	1	1	0	0	2	1	2	3	11	2	no_DE	no_DE	LN-D	no_DE
Lus10015119	6	24	12	7	22	22	23	20	7	11	4	9	23	32	24	35	no_DE	no_DE	LN-D	no_DE
Lus10017882	1	4	2	3	4	8	5	2	2	1	2	1	7	3	4	5	no_DE	no_DE	LN-D	no_DE
Lus10039761	8	33	7	6	32	35	20	20	6	5	16	12	31	57	97	25	no_DE	no_DE	LN-D	no_DE
Lus10007423	2	5	3	4	4	6	7	9	2	3	3	3	2	5	18	14	no_DE	no_DE	LN-D	no_DE
Lus10033552	3	2	1	4	2	3	3	3	6	9	5	9	16	19	7	17	no_DE	no_DE	LN-D	no_DE
Lus10040365	30	26	21	32	31	52	41	16	13	17	16	20	61	60	25	68	no_DE	no_DE	LN-D	no_DE
Lus10012250	10	5	10	10	3	4	5	3	6	8	8	4	6	6	2	8	no_DE	HN-U	no_DE	no_DE
Lus10006590	2	3	5	2	5	2	5	5	1	2	2	1	3	5	4	3	no_DE	no_DE	LN-D	no_DE
Lus10013489	7	8	17	2	5	11	12	8	11	14	7	13	13	20	25	31	no_DE	no_DE	LN-D	no_DE
Lus10017532	5	3	4	6	4	3	2	2	3	4	4	3	2	1	2	1	no_DE	no_DE	no_DE	LN-U
Lus10024997	2	7	5	3	5	6	6	8	2	3	2	5	5	4	12	8	no_DE	no_DE	LN-D	no_DE
Lus10042556	1	2	1	0	1	2	1	0	1	2	1	1	3	9	3	7	no_DE	no_DE	LN-D	no_DE
Lus10041460	17	19	22	15	11	12	18	23	6	17	10	9	33	26	22	32	no_DE	no_DE	LN-D	no_DE
Lus10032930	7	4	7	5	6	8	7	5	0	2	1	1	5	4	2	5	no_DE	no_DE	LN-D	no_DE
Lus10004678	11	22	16	18	33	19	29	20	7	13	10	14	28	36	19	14	no_DE	no_DE	LN-D	no_DE
Lus10019029	21	27	23	13	24	25	22	19	29	31	26	17	43	79	27	94	no_DE	no_DE	LN-D	no_DE
Lus10024208	21	59	38	27	67	42	43	79	23	37	32	58	91	92	82	66	no_DE	no_DE	LN-D	no_DE
Lus10017768	13	38	19	10	37	24	30	43	18	10	25	23	28	47	79	27	no_DE	no_DE	LN-D	no_DE
Lus10032926	122	52	75	100	52	58	49	29	116	73	101	72	43	42	23	43	no_DE	no_DE	no_DE	LN-U
Lus10002234	1	1	0	1	1	0	2	2	0	0	0	0	1	1	0	1	no_DE	no_DE	LN-D	no_DE
Lus10001528	3	1	2	2	0	0	0	0	5	2	3	2	0	0	0	0	no_DE	HN-U	no_DE	LN-U
Lus10039826	4	8	4	3	12	7	16	11	4	5	3	3	5	11	3	9	HN-D	no_DE	no_DE	no_DE
Lus10031068	5	19	18	9	26	16	32	33	5	11	5	14	10	18	28	33	no_DE	no_DE	LN-D	no_DE
Lus10022030	3	1	3	4	0	1	0	1	2	1	1	1	1	1	0	1	no_DE	HN-U	no_DE	no_DE
Lus10014718	12	3	7	12	3	13	3	2	8	8	19	10	5	4	1	2	no_DE	no_DE	no_DE	LN-U
Lus10036027	0	0	1	1	1	0	1	0	0	0	0	0	2	1	1	1	no_DE	no_DE	LN-D	no_DE
Lus10007726	3	2	3	2	4	1	2	3	1	1	1	2	5	2	2	8	no_DE	no_DE	LN-D	no_DE
Lus10002885	25	23	20	25	27	14	22	25	12	13	9	12	5	6	5	3	no_DE	no_DE	no_DE	LN-U
Lus10010055	204	53	104	146	53	91	39	32	180	147	161	114	62	75	32	90	no_DE	no_DE	no_DE	LN-U
Lus10041402	4	6	3	4	7	7	6	4	2	3	2	3	4	7	4	5	no_DE	no_DE	LN-D	no_DE
Lus10011530	19	46	23	23	46	32	46	61	29	33	35	32	47	60	113	49	no_DE	no_DE	LN-D	no_DE
Lus10012883	36	83	38	29	65	83	56	62	37	32	45	36	60	56	209	71	no_DE	no_DE	LN-D	no_DE
Lus10035175	93	253	161	111	354	232	383	322	98	103	117	90	198	207	291	215	HN-D	no_DE	LN-D	no_DE
Lus10035078	331	133	174	289	91	177	71	84	193	251	278	195	193	141	37	105	no_DE	HN-U	no_DE	no_DE
Lus10012325	2	2	3	4	3	3	2	2	2	1	2	2	1	0	1	1	no_DE	no_DE	no_DE	LN-U
Lus10020535	6	17	12	7	13	13	14	12	8	10	8	11	18	17	19	32	no_DE	no_DE	LN-D	no_DE
Lus10017300	10	7	5	7	10	7	17	7	4	5	5	3	11	11	4	11	HN-D	no_DE	LN-D	no_DE
Lus10018727	18	65	30	16	80	66	101	59	10	20	17	26	84	79	90	118	no_DE	no_DE	LN-D	no_DE
Lus10021718	1	3	4	1	2	3	3	5	3	4	5	6	6	9	21	13	no_DE	no_DE	LN-D	no_DE
Lus10005617	2	1	3	2	2	3	3	2	1	1	2	3	7	7	6	4	no_DE	no_DE	LN-D	no_DE
Lus10039041	2	2	1	1	0	1	0	1	1	1	1	1	0	0	0	1	no_DE	HN-U	no_DE	no_DE
Lus10040789	6	9	5	7	12	8	13	13	4	9	6	9	19	20	11	13	no_DE	no_DE	LN-D	no_DE
Lus10033793	17	18	13	14	16	18	18	11	16	13	11	13	23	29	12	41	no_DE	no_DE	LN-D	no_DE
Lus10028791	5	9	5	6	8	8	11	6	6	6	4	7	7	13	12	18	no_DE	no_DE	LN-D	no_DE
Lus10033560	9	23	25	10	15	20	25	30	5	12	6	12	23	22	18	25	no_DE	no_DE	LN-D	no_DE
Lus10022612	3	4	5	2	4	5	5	5	2	2	4	2	6	5	7	4	no_DE	no_DE	LN-D	no_DE
Lus10035524	22	19	12	16	24	30	30	17	15	25	16	17	36	44	21	57	no_DE	no_DE	LN-D	no_DE
Lus10031617	11	40	22	17	38	33	50	53	7	15	15	11	31	48	37	58	no_DE	no_DE	LN-D	no_DE
Lus10029339	113	71	73	85	61	100	35	42	47	58	44	57	23	20	11	28	no_DE	no_DE	no_DE	LN-U
Lus10012939	4	19	12	7	32	11	31	17	2	2	8	5	11	17	15	29	no_DE	no_DE	LN-D	no_DE
Lus10008479	5	18	23	4	28	20	33	24	18	12	15	8	25	22	50	45	no_DE	no_DE	LN-D	no_DE
Lus10000482	68	122	66	59	137	113	178	139	53	81	45	82	137	204	107	227	no_DE	no_DE	LN-D	no_DE
Lus10017395	15	15	18	16	24	16	35	23	7	14	6	16	17	26	18	29	no_DE	no_DE	LN-D	no_DE
Lus10039470	3	2	4	4	2	3	3	2	5	6	7	5	3	2	4	2	no_DE	no_DE	no_DE	LN-U
Lus10037162	4	4	3	5	2	2	1	2	6	4	5	2	2	2	1	2	no_DE	HN-U	no_DE	LN-U
Lus10001460	18	33	9	16	7	7	6	17	28	76	49	57	20	21	40	12	no_DE	no_DE	no_DE	LN-U
Lus10008673	8	17	16	8	21	17	37	26	3	3	3	3	10	11	13	21	no_DE	no_DE	LN-D	no_DE
Lus10039413	141	203	165	126	241	235	300	267	108	162	115	151	259	393	287	364	no_DE	no_DE	LN-D	no_DE
Lus10004226	1	1	2	1	3	2	3	3	3	1	1	1	4	6	9	4	no_DE	no_DE	LN-D	no_DE
Lus10014133	23	20	17	17	23	29	26	12	13	13	15	17	31	34	18	38	no_DE	no_DE	LN-D	no_DE
Lus10012451	61	40	64	58	32	46	33	22	68	61	57	48	27	21	25	23	no_DE	no_DE	no_DE	LN-U
Lus10011352	12	20	14	18	28	12	29	24	3	6	4	4	6	13	12	12	no_DE	no_DE	LN-D	no_DE
Lus10020509	52	34	54	46	30	44	29	20	67	57	52	49	28	28	31	24	no_DE	no_DE	no_DE	LN-U
Lus10028970	165	96	172	249	148	167	81	108	120	189	171	195	153	76	64	45	no_DE	no_DE	no_DE	LN-U
Lus10008274	34	11	23	25	6	12	5	7	49	37	37	22	9	8	11	13	no_DE	HN-U	no_DE	LN-U
Lus10041543	2	7	2	2	8	8	6	3	2	3	2	2	8	9	19	5	no_DE	no_DE	LN-D	no_DE
Lus10039521	9	10	8	8	10	14	12	9	6	6	8	6	21	15	6	15	no_DE	no_DE	LN-D	no_DE
Lus10012461	14	35	28	15	49	40	46	42	9	18	13	31	39	33	48	32	no_DE	no_DE	LN-D	no_DE
Lus10013033	1	5	1	2	3	4	5	6	1	1	1	1	5	4	3	3	no_DE	no_DE	LN-D	no_DE
Lus10041489	90	33	47	70	20	52	16	11	51	43	50	41	19	20	6	17	no_DE	no_DE	no_DE	LN-U
Lus10018711	2	3	1	2	2	1	1	0	6	5	4	3	3	2	3	1	no_DE	no_DE	no_DE	LN-U
Lus10022736	66	41	37	55	20	26	24	21	80	88	72	59	32	37	11	37	no_DE	HN-U	no_DE	LN-U
Lus10035126	4	3	4	4	3	3	2	2	3	3	3	4	2	1	2	1	no_DE	no_DE	no_DE	LN-U
Lus10041153	13	17	9	13	13	8	23	11	12	11	9	12	16	27	19	33	no_DE	no_DE	LN-D	no_DE
Lus10016120	305	89	80	263	48	45	96	29	250	260	173	231	109	139	28	84	no_DE	no_DE	no_DE	LN-U
Lus10028430	4	2	3	3	1	2	1	1	3	3	3	3	2	3	2	2	no_DE	HN-U	no_DE	no_DE
Lus10016268	28	12	25	28	11	16	12	7	38	29	38	26	13	16	8	20	no_DE	no_DE	no_DE	LN-U
Lus10023230	7	11	7	6	13	15	15	11	5	7	6	6	12	13	12	16	no_DE	no_DE	LN-D	no_DE
Lus10014153	3	1	3	4	2	3	2	2	6	8	6	8	14	16	10	22	no_DE	no_DE	LN-D	no_DE
Lus10027604	26	62	43	28	44	58	51	47	47	47	34	66	127	136	143	169	no_DE	no_DE	LN-D	no_DE
Lus10028267	7	13	10	6	16	14	15	11	6	8	9	14	18	19	23	23	no_DE	no_DE	LN-D	no_DE
Lus10004086	4	8	14	3	10	12	11	14	3	4	3	6	13	6	13	11	no_DE	no_DE	LN-D	no_DE
Lus10034407	6	6	3	3	3	7	10	11	1	3	1	3	5	7	6	19	no_DE	no_DE	LN-D	no_DE
Lus10041037	2	6	4	3	6	6	7	4	3	2	3	4	7	7	5	4	no_DE	no_DE	LN-D	no_DE
Lus10020052	0	0	0	0	0	0	0	0	0	0	0	0	0	1	0	1	no_DE	no_DE	LN-D	no_DE
Lus10016005	35	21	23	21	20	23	10	16	76	55	61	42	14	18	15	26	no_DE	no_DE	no_DE	LN-U
Lus10018070	133	53	92	136	60	53	42	52	26	81	25	25	16	12	9	19	no_DE	HN-U	no_DE	LN-U
Lus10038768	639	387	548	384	264	333	732	1197	109	113	0	0	0	0	0	0	no_DE	no_DE	no_DE	LN-U
Lus10016554	14	13	14	12	14	15	11	11	14	10	16	15	7	6	8	6	no_DE	no_DE	no_DE	LN-U
Lus10023159	38	21	32	43	15	28	24	16	40	33	31	26	17	13	12	18	no_DE	no_DE	no_DE	LN-U
Lus10008192	24	23	37	32	41	29	46	42	8	17	5	20	33	40	21	34	no_DE	no_DE	LN-D	no_DE
Lus10025455	1	3	1	2	2	1	3	2	1	1	1	2	6	6	1	4	no_DE	no_DE	LN-D	no_DE
Lus10004760	62	8	19	35	6	6	5	5	64	40	56	45	11	10	5	11	no_DE	HN-U	no_DE	LN-U
Lus10006404	11	18	10	9	10	27	23	14	21	23	22	20	49	90	72	112	no_DE	no_DE	LN-D	no_DE
Lus10037195	30	126	55	30	129	119	149	147	53	58	51	66	111	165	176	188	no_DE	no_DE	LN-D	no_DE
Lus10037484	79	139	64	70	133	142	139	127	44	85	62	76	155	162	111	178	no_DE	no_DE	LN-D	no_DE
Lus10039313	6	14	11	4	16	15	10	15	2	4	4	6	10	14	17	11	no_DE	no_DE	LN-D	no_DE
Lus10003381	129	296	110	108	275	349	247	175	167	159	174	216	507	446	206	544	HN-D	no_DE	LN-D	no_DE
Lus10025265	0	2	1	0	1	5	1	1	1	1	0	2	5	9	2	6	no_DE	no_DE	LN-D	no_DE
Lus10022496	11	24	27	10	31	22	30	29	6	13	12	12	18	28	29	20	no_DE	no_DE	LN-D	no_DE
Lus10038251	6	3	7	11	7	2	9	4	1	3	3	1	10	5	3	7	no_DE	no_DE	LN-D	no_DE
Lus10002073	20	9	17	16	9	8	9	15	37	21	14	26	10	11	12	13	no_DE	no_DE	no_DE	LN-U
Lus10015511	1	2	1	1	2	2	2	2	2	1	2	3	3	2	8	4	no_DE	no_DE	LN-D	no_DE
Lus10040821	9	6	7	9	8	6	5	7	10	9	16	11	5	3	6	2	no_DE	no_DE	no_DE	LN-U
Lus10019970	2	8	13	3	11	5	8	15	2	3	5	5	12	13	17	12	no_DE	no_DE	LN-D	no_DE
Lus10025614	1	1	1	1	1	2	2	3	1	1	1	1	1	1	2	1	HN-D	no_DE	no_DE	no_DE
Lus10008214	30	95	45	24	93	80	68	47	39	31	44	37	66	92	213	91	no_DE	no_DE	LN-D	no_DE
Lus10039772	9	7	7	12	5	14	4	6	8	12	9	8	5	3	5	3	no_DE	no_DE	no_DE	LN-U
Lus10020455	4	7	4	4	6	4	10	7	4	5	4	9	7	16	16	11	no_DE	no_DE	LN-D	no_DE
Lus10029163	1	2	1	1	3	3	3	1	1	0	0	1	3	2	2	2	no_DE	no_DE	LN-D	no_DE
Lus10013237	5	10	4	4	9	11	18	10	5	6	4	4	19	19	14	25	no_DE	no_DE	LN-D	no_DE
Lus10027185	14	24	17	11	17	23	26	17	13	14	13	12	19	23	20	43	no_DE	no_DE	LN-D	no_DE
Lus10042927	3	3	2	1	3	7	6	0	0	1	1	2	4	4	5	3	no_DE	no_DE	LN-D	no_DE
Lus10028463	5	4	7	10	5	5	3	3	7	8	10	6	2	5	2	3	no_DE	no_DE	no_DE	LN-U
Lus10018301	132	135	95	75	113	128	160	110	132	146	143	110	264	340	175	444	no_DE	no_DE	LN-D	no_DE
Lus10027172	7	20	7	9	29	17	34	31	6	11	11	12	44	38	32	44	HN-D	no_DE	LN-D	no_DE
Lus10040916	3	6	6	3	7	9	11	9	2	3	3	3	11	8	6	10	no_DE	no_DE	LN-D	no_DE
Lus10031713	191	280	327	201	279	404	481	295	120	213	110	245	410	541	422	897	no_DE	no_DE	LN-D	no_DE
Lus10038338	2	1	2	2	1	0	1	1	4	4	3	3	2	2	1	1	no_DE	no_DE	no_DE	LN-U
Lus10000771	5	7	7	4	13	5	12	15	2	3	2	4	8	13	8	7	no_DE	no_DE	LN-D	no_DE
Lus10005903	6	1	2	3	1	1	1	1	5	6	6	5	2	1	1	1	no_DE	HN-U	no_DE	LN-U
Lus10012372	1	1	1	1	1	2	3	1	1	0	0	1	1	2	2	2	no_DE	no_DE	LN-D	no_DE
Lus10010569	11	6	3	9	2	6	2	2	33	19	21	15	10	7	8	11	no_DE	no_DE	no_DE	LN-U
Lus10004077	4	5	7	4	5	5	5	6	9	6	5	9	16	20	19	25	no_DE	no_DE	LN-D	no_DE
Lus10005987	1	0	0	1	1	1	1	1	1	0	1	1	2	2	1	2	no_DE	no_DE	LN-D	no_DE
Lus10015784	11	26	21	11	32	20	43	42	9	16	11	20	30	42	38	51	no_DE	no_DE	LN-D	no_DE
Lus10035271	7	21	7	8	22	16	21	17	7	12	6	11	31	24	12	21	no_DE	no_DE	LN-D	no_DE
Lus10039725	1	1	1	1	1	1	1	2	0	1	0	0	1	2	1	1	no_DE	no_DE	LN-D	no_DE
Lus10040592	1	1	1	1	1	0	0	0	1	1	1	1	0	1	0	0	no_DE	no_DE	no_DE	LN-U
Lus10002807	64	48	50	22	65	28	86	17	4	9	8	6	31	24	5	24	no_DE	no_DE	LN-D	no_DE
Lus10017583	0	1	0	1	0	1	1	1	0	0	1	0	1	1	1	2	no_DE	no_DE	LN-D	no_DE
Lus10033038	1	6	7	5	18	3	6	13	1	2	0	1	2	5	10	7	no_DE	no_DE	LN-D	no_DE
Lus10007448	3	11	5	3	10	13	7	5	5	3	7	5	11	11	38	8	no_DE	no_DE	LN-D	no_DE
Lus10014352	25	82	55	34	78	62	99	146	30	46	54	68	70	99	193	100	no_DE	no_DE	LN-D	no_DE
Lus10037818	20	41	35	18	63	63	59	72	19	34	26	41	49	60	61	45	HN-D	no_DE	no_DE	no_DE
Lus10010666	5	1	3	5	1	1	2	1	3	2	2	2	1	1	0	2	no_DE	HN-U	no_DE	no_DE
Lus10021010	0	3	0	0	3	1	0	0	1	0	0	0	4	2	7	3	no_DE	no_DE	LN-D	no_DE
Lus10001885	11	5	6	7	4	3	3	3	7	6	7	6	4	2	2	3	no_DE	HN-U	no_DE	LN-U
Lus10016897	1	2	0	0	1	1	1	1	1	0	0	0	1	3	2	6	no_DE	no_DE	LN-D	no_DE
Lus10038339	9	4	4	6	5	4	5	4	11	11	10	8	4	4	3	5	no_DE	no_DE	no_DE	LN-U
Lus10039773	20	155	46	28	200	206	143	115	32	25	32	54	151	88	127	64	HN-D	no_DE	LN-D	no_DE
Lus10020787	14	13	11	17	12	9	15	10	8	15	11	13	6	6	3	4	no_DE	no_DE	no_DE	LN-U
Lus10030853	18	30	24	22	44	26	50	37	6	11	11	16	23	27	30	24	no_DE	no_DE	LN-D	no_DE
Lus10031588	773	322	612	611	202	360	232	238	619	665	762	404	452	392	195	450	no_DE	HN-U	no_DE	no_DE
Lus10008223	6	4	2	4	7	7	9	5	2	5	4	3	19	22	5	22	no_DE	no_DE	LN-D	no_DE
Lus10020493	55	13	191	40	24	14	64	15	2	12	3	4	12	143	3	78	no_DE	no_DE	LN-D	no_DE
Lus10004724	9	3	4	10	3	3	3	2	8	6	7	3	3	2	1	2	no_DE	HN-U	no_DE	LN-U
Lus10026400	7	7	6	10	13	5	11	11	2	5	2	2	1	1	1	1	no_DE	no_DE	no_DE	LN-U
Lus10042518	46	28	41	57	36	32	26	23	43	37	53	36	20	21	20	19	no_DE	no_DE	no_DE	LN-U
Lus10033002	4	18	7	1	11	10	16	12	6	8	7	7	26	10	41	18	no_DE	no_DE	LN-D	no_DE
Lus10017372	4	1	3	3	2	1	3	1	6	3	7	5	2	3	3	2	no_DE	no_DE	no_DE	LN-U
Lus10003231	200	94	381	114	231	155	382	129	43	87	41	45	123	226	179	1069	no_DE	no_DE	LN-D	no_DE
Lus10023968	8	17	22	5	14	18	15	26	22	14	16	14	40	45	43	69	no_DE	no_DE	LN-D	no_DE
Lus10019169	1	2	2	1	2	1	3	1	1	1	1	1	3	3	3	4	no_DE	no_DE	LN-D	no_DE
Lus10035628	26	17	19	23	22	23	26	15	10	14	7	14	24	27	12	27	no_DE	no_DE	LN-D	no_DE
Lus10020181	236	284	358	199	318	279	405	415	163	210	173	275	480	719	377	558	no_DE	no_DE	LN-D	no_DE
Lus10036029	0	1	1	0	0	1	1	1	0	0	0	0	1	1	1	1	no_DE	no_DE	LN-D	no_DE
Lus10013917	16	10	11	14	13	7	7	6	10	6	9	9	3	4	5	3	no_DE	no_DE	no_DE	LN-U
Lus10008643	2	12	2	2	18	13	6	6	3	1	5	3	18	17	52	11	no_DE	no_DE	LN-D	no_DE
Lus10016391	24	23	47	25	28	30	42	49	20	24	23	27	31	50	68	41	no_DE	no_DE	LN-D	no_DE
Lus10028734	17	16	17	16	19	17	25	19	9	16	14	19	40	37	20	60	no_DE	no_DE	LN-D	no_DE
Lus10018752	4	3	4	4	3	2	3	2	21	11	14	7	5	4	4	3	no_DE	no_DE	no_DE	LN-U
Lus10042429	3	1	2	2	2	1	2	1	3	2	2	3	4	4	11	9	no_DE	no_DE	LN-D	no_DE
Lus10017723	22	49	39	22	91	40	69	103	26	46	35	44	68	84	65	71	HN-D	no_DE	no_DE	no_DE
Lus10002353	11	27	21	15	23	25	27	36	19	28	23	39	45	49	90	58	no_DE	no_DE	LN-D	no_DE
Lus10033988	13	8	18	8	6	8	12	3	1	3	3	2	5	12	2	20	no_DE	no_DE	LN-D	no_DE
Lus10011941	5	7	7	5	5	10	6	4	3	5	2	5	10	10	7	17	no_DE	no_DE	LN-D	no_DE
Lus10006284	3	10	7	4	10	7	8	7	5	8	7	7	13	13	15	14	no_DE	no_DE	LN-D	no_DE
Lus10037131	6	10	6	7	12	10	11	11	4	7	5	6	7	9	21	9	no_DE	no_DE	LN-D	no_DE
Lus10018530	135	370	175	132	286	332	380	321	152	140	215	175	322	506	702	538	no_DE	no_DE	LN-D	no_DE
Lus10035284	2	5	1	1	4	2	5	4	1	1	1	1	3	3	3	3	no_DE	no_DE	LN-D	no_DE
Lus10006547	1	2	0	1	3	2	3	1	2	2	0	2	3	7	2	8	no_DE	no_DE	LN-D	no_DE
Lus10032498	32	65	40	46	105	97	97	65	33	38	26	27	55	87	92	100	no_DE	no_DE	LN-D	no_DE
Lus10009318	156	61	85	125	44	85	44	27	103	119	121	67	54	52	40	32	no_DE	no_DE	no_DE	LN-U
Lus10024306	0	1	0	0	0	0	0	0	0	1	1	1	0	0	0	0	no_DE	no_DE	no_DE	LN-U
Lus10019898	1	0	0	0	0	0	0	0	0	0	0	1	0	0	0	0	no_DE	no_DE	no_DE	LN-U
Lus10039504	13	14	9	15	21	36	27	19	7	10	7	14	23	21	18	22	HN-D	no_DE	LN-D	no_DE
Lus10038745	21	26	11	18	18	23	18	11	13	11	15	15	43	34	12	30	no_DE	no_DE	LN-D	no_DE
Lus10011576	5	4	5	4	6	5	4	4	6	4	6	5	3	2	3	2	no_DE	no_DE	no_DE	LN-U
Lus10024600	6	8	7	5	5	5	12	11	6	10	7	8	13	21	27	16	no_DE	no_DE	LN-D	no_DE
Lus10003797	7	14	7	12	14	6	18	8	7	15	9	21	19	40	42	41	no_DE	no_DE	LN-D	no_DE
Lus10036251	1	1	1	1	1	1	1	1	1	1	1	2	1	1	1	1	no_DE	no_DE	no_DE	LN-U
Lus10010696	62	4	13	47	2	2	4	3	40	51	42	36	5	6	2	3	no_DE	HN-U	no_DE	LN-U
Lus10025062	8	6	4	8	5	9	8	9	16	13	14	10	8	4	8	6	no_DE	no_DE	no_DE	LN-U
Lus10017271	0	2	0	0	1	3	2	1	1	1	1	1	4	3	2	3	no_DE	no_DE	LN-D	no_DE
Lus10028377	27	40	29	17	38	27	31	29	6	9	8	15	45	46	17	26	no_DE	no_DE	LN-D	no_DE
Lus10023826	10	28	13	10	33	27	28	25	10	13	16	13	20	30	58	27	no_DE	no_DE	LN-D	no_DE
Lus10013445	5	14	9	10	14	8	23	24	2	4	4	7	16	18	15	23	no_DE	no_DE	LN-D	no_DE
Lus10019090	18	8	14	19	6	7	7	6	18	19	17	13	3	6	5	7	no_DE	HN-U	no_DE	LN-U
Lus10039732	6	4	4	8	6	7	5	4	5	8	8	8	6	3	2	2	no_DE	no_DE	no_DE	LN-U
Lus10040846	6	2	4	5	1	2	1	1	8	3	4	4	2	1	1	1	no_DE	HN-U	no_DE	LN-U
Lus10032695	2	2	4	4	2	2	2	3	9	7	5	5	1	1	2	1	no_DE	no_DE	no_DE	LN-U
Lus10017495	6	28	13	10	24	21	25	30	7	11	9	17	14	23	52	33	no_DE	no_DE	LN-D	no_DE
Lus10025071	2	3	2	2	3	3	4	3	1	2	2	2	4	2	6	3	no_DE	no_DE	LN-D	no_DE
Lus10035654	4	4	6	5	4	5	4	6	3	2	3	5	3	7	13	8	no_DE	no_DE	LN-D	no_DE
Lus10025181	69	52	52	77	60	46	43	41	73	82	77	42	35	43	17	34	no_DE	no_DE	no_DE	LN-U
Lus10042369	35	18	26	38	12	18	14	9	45	33	32	16	31	28	14	26	no_DE	HN-U	no_DE	no_DE
Lus10015321	0	0	0	1	0	0	0	0	2	2	1	2	0	0	0	0	no_DE	no_DE	no_DE	LN-U
Lus10021138	0	0	0	0	0	0	0	1	0	0	0	0	1	1	2	1	no_DE	no_DE	LN-D	no_DE
Lus10006563	123	112	123	96	129	132	164	129	94	107	70	127	153	239	184	274	no_DE	no_DE	LN-D	no_DE
Lus10008564	45	59	36	35	62	34	51	58	40	36	37	35	77	63	104	59	no_DE	no_DE	LN-D	no_DE
Lus10019811	196	227	242	186	303	299	420	272	159	235	137	281	341	460	380	531	no_DE	no_DE	LN-D	no_DE
Lus10034568	457	516	547	375	434	735	663	554	390	328	456	329	864	745	518	1012	no_DE	no_DE	LN-D	no_DE
Lus10022748	10	21	16	11	17	28	30	20	11	14	10	13	32	39	27	51	no_DE	no_DE	LN-D	no_DE
Lus10038088	19	10	14	21	13	10	11	10	29	22	26	19	14	8	9	11	no_DE	no_DE	no_DE	LN-U
Lus10025441	3	4	4	2	4	4	4	5	2	2	3	3	8	5	5	6	no_DE	no_DE	LN-D	no_DE
Lus10019892	13	25	16	12	30	23	31	33	11	18	16	24	52	59	31	36	no_DE	no_DE	LN-D	no_DE
Lus10033380	5	2	2	2	1	4	2	1	2	3	3	2	1	1	1	1	no_DE	no_DE	no_DE	LN-U
Lus10042837	14	11	9	7	20	15	8	17	6	7	6	5	8	14	18	16	no_DE	no_DE	LN-D	no_DE
Lus10036862	0	5	0	0	1	3	3	2	1	2	0	1	16	13	15	17	no_DE	no_DE	LN-D	no_DE
Lus10010920	4	4	2	2	6	3	12	9	1	2	0	2	4	5	3	5	no_DE	no_DE	LN-D	no_DE
Lus10002538	3	4	3	2	9	2	12	7	2	3	7	2	7	11	14	12	no_DE	no_DE	LN-D	no_DE
Lus10011186	1	0	0	0	0	0	0	0	1	1	0	1	2	4	2	2	no_DE	no_DE	LN-D	no_DE
Lus10017152	5	14	5	7	19	15	15	20	5	15	9	13	18	20	12	11	HN-D	no_DE	no_DE	no_DE
Lus10009961	1	0	0	0	2	2	0	1	0	0	0	1	2	1	1	1	no_DE	no_DE	LN-D	no_DE
Lus10013614	1	1	2	1	2	3	1	0	5	2	2	2	1	0	1	0	no_DE	no_DE	no_DE	LN-U
Lus10016210	101	40	57	81	47	59	47	52	66	73	79	59	19	28	9	18	no_DE	no_DE	no_DE	LN-U
Lus10040606	79	104	67	48	85	92	95	83	194	170	160	132	346	400	260	515	no_DE	no_DE	LN-D	no_DE
Lus10003955	20	18	27	21	8	14	7	13	19	14	15	10	13	16	7	16	no_DE	HN-U	no_DE	no_DE
Lus10004808	99	303	270	88	290	346	394	307	110	137	80	188	434	425	446	613	no_DE	no_DE	LN-D	no_DE
Lus10012809	13	38	31	18	24	35	34	47	10	27	20	42	48	70	159	98	no_DE	no_DE	LN-D	no_DE
Lus10032222	0	0	0	0	0	0	0	0	2	3	1	1	0	0	0	0	no_DE	no_DE	no_DE	LN-U
Lus10041951	1	2	2	1	3	2	6	4	4	3	2	4	7	8	9	16	no_DE	no_DE	LN-D	no_DE
Lus10033683	4	10	11	6	23	7	17	20	5	10	7	8	12	17	18	19	no_DE	no_DE	LN-D	no_DE
Lus10027270	57	25	18	51	13	25	20	14	35	50	45	38	20	17	12	12	no_DE	no_DE	no_DE	LN-U
Lus10007006	4	2	2	3	1	1	3	1	2	2	2	1	1	0	1	1	no_DE	no_DE	no_DE	LN-U
Lus10031096	5	5	2	5	5	7	7	2	3	6	4	3	10	9	5	12	no_DE	no_DE	LN-D	no_DE
Lus10011653	23	51	18	14	53	44	33	29	15	14	26	18	58	70	192	48	no_DE	no_DE	LN-D	no_DE
Lus10034156	3	14	7	2	11	13	10	8	2	4	3	4	9	8	16	7	no_DE	no_DE	LN-D	no_DE
Lus10021369	1	1	1	1	1	1	1	1	1	1	1	1	3	3	1	3	no_DE	no_DE	LN-D	no_DE
Lus10018730	5	4	5	4	8	5	7	6	3	4	3	4	6	8	5	9	no_DE	no_DE	LN-D	no_DE
Lus10031122	20	44	30	17	48	24	57	77	18	24	36	30	45	69	88	54	no_DE	no_DE	LN-D	no_DE
Lus10035402	22	6	6	20	4	7	2	4	19	21	28	17	8	9	10	8	no_DE	no_DE	no_DE	LN-U
Lus10001849	4	2	6	4	8	3	1	2	4	1	9	6	2	1	1	0	no_DE	no_DE	no_DE	LN-U
Lus10016062	180	99	125	196	92	106	93	81	146	244	150	126	74	104	37	96	no_DE	no_DE	no_DE	LN-U
Lus10040696	5	8	6	6	4	5	4	4	8	7	6	6	1	4	4	3	no_DE	no_DE	no_DE	LN-U
Lus10024955	5	8	5	5	8	8	9	6	5	4	4	4	7	13	9	12	no_DE	no_DE	LN-D	no_DE
Lus10003058	0	0	0	0	1	0	0	0	0	0	0	0	1	1	1	0	no_DE	no_DE	LN-D	no_DE
Lus10014885	0	1	1	1	1	1	0	1	0	0	0	0	0	0	0	0	no_DE	no_DE	no_DE	LN-U
Lus10020002	1	1	1	1	0	1	1	1	1	1	1	1	0	0	0	0	no_DE	no_DE	no_DE	LN-U
Lus10018585	24	43	29	19	37	54	52	45	32	30	53	34	111	134	88	125	no_DE	no_DE	LN-D	no_DE
Lus10014709	6	9	6	2	5	6	6	5	2	5	6	3	11	13	7	6	no_DE	no_DE	LN-D	no_DE
Lus10007159	0	2	1	1	3	3	3	4	1	1	1	2	5	4	2	7	HN-D	no_DE	LN-D	no_DE
Lus10030850	6	4	4	5	4	5	3	4	12	9	10	8	5	2	4	4	no_DE	no_DE	no_DE	LN-U
Lus10004689	10	31	17	12	29	36	32	21	15	15	18	15	38	41	39	39	no_DE	no_DE	LN-D	no_DE
Lus10040001	8	4	7	5	1	5	8	3	5	3	4	3	7	10	8	10	no_DE	no_DE	LN-D	no_DE
Lus10017981	3	6	3	3	6	6	5	2	2	2	3	4	14	13	6	12	no_DE	no_DE	LN-D	no_DE
Lus10011851	5	15	7	5	8	11	16	19	4	7	5	7	9	18	23	22	no_DE	no_DE	LN-D	no_DE
Lus10007817	2	2	1	1	1	1	1	1	0	0	0	0	1	1	3	1	no_DE	no_DE	LN-D	no_DE
Lus10037205	10	25	6	9	23	10	16	19	9	13	7	15	34	25	22	24	no_DE	no_DE	LN-D	no_DE
Lus10003001	1	0	1	2	2	2	1	1	5	5	6	6	1	2	1	1	no_DE	no_DE	no_DE	LN-U
Lus10026109	2	1	2	2	1	2	1	1	1	2	1	2	1	0	1	1	no_DE	no_DE	no_DE	LN-U
Lus10031518	19	25	38	16	22	28	37	38	14	13	13	16	32	34	36	49	no_DE	no_DE	LN-D	no_DE
Lus10039809	1	5	2	2	8	9	7	7	1	1	2	3	5	4	4	1	HN-D	no_DE	no_DE	no_DE
Lus10033385	81	156	87	86	145	147	182	149	30	31	26	52	90	90	91	80	no_DE	no_DE	LN-D	no_DE
Lus10009308	5	14	15	3	16	17	16	14	6	8	7	11	24	25	35	46	no_DE	no_DE	LN-D	no_DE
Lus10031133	104	162	315	92	108	214	230	236	104	162	96	226	213	292	416	568	no_DE	no_DE	LN-D	no_DE
Lus10006732	0	0	1	1	1	0	1	1	0	0	0	1	2	1	1	1	no_DE	no_DE	LN-D	no_DE
Lus10039749	3	7	1	2	5	3	16	15	1	1	4	6	14	7	9	12	no_DE	no_DE	LN-D	no_DE
Lus10037925	9	12	9	10	14	11	15	11	7	6	7	12	14	17	14	18	no_DE	no_DE	LN-D	no_DE
Lus10041906	25	104	39	24	150	91	155	83	32	31	25	34	117	145	122	205	no_DE	no_DE	LN-D	no_DE
Lus10022201	9	5	5	7	3	5	1	2	7	7	6	7	3	3	2	3	no_DE	no_DE	no_DE	LN-U
Lus10041044	10	39	14	3	16	60	23	32	23	18	24	27	67	49	58	96	no_DE	no_DE	LN-D	no_DE
Lus10008935	2	2	2	2	6	5	6	4	1	3	1	2	7	10	3	4	HN-D	no_DE	LN-D	no_DE
Lus10006468	6	9	14	7	8	10	11	13	6	11	9	20	27	31	40	38	no_DE	no_DE	LN-D	no_DE
Lus10017060	15	44	17	13	43	43	57	41	9	14	11	9	31	29	17	54	no_DE	no_DE	LN-D	no_DE
Lus10042557	7	14	7	7	10	14	17	21	8	17	15	12	40	39	22	25	no_DE	no_DE	LN-D	no_DE
Lus10029861	80	46	55	81	47	30	54	31	51	60	39	37	17	15	10	16	no_DE	no_DE	no_DE	LN-U
Lus10016212	243	126	158	208	146	166	106	107	156	203	172	170	114	101	38	83	no_DE	no_DE	no_DE	LN-U
Lus10011476	1	1	1	2	1	0	1	1	3	2	2	3	1	0	1	0	no_DE	no_DE	no_DE	LN-U
Lus10030488	23	51	32	24	33	31	45	50	37	37	34	28	50	61	74	94	no_DE	no_DE	LN-D	no_DE
Lus10025751	6	9	7	10	10	9	12	10	3	8	9	6	8	13	17	13	no_DE	no_DE	LN-D	no_DE
Lus10039666	21	35	25	18	31	36	40	30	26	19	14	23	39	40	40	71	no_DE	no_DE	LN-D	no_DE
Lus10012724	12	9	11	11	12	8	8	8	30	21	22	16	12	9	14	8	no_DE	no_DE	no_DE	LN-U
Lus10020618	29	88	94	36	117	129	117	115	27	29	27	53	64	60	150	53	no_DE	no_DE	LN-D	no_DE
Lus10027573	18	16	18	17	17	28	20	12	7	8	7	12	24	17	13	25	no_DE	no_DE	LN-D	no_DE
Lus10016214	0	0	0	0	0	0	0	0	0	0	0	0	0	0	1	1	no_DE	no_DE	LN-D	no_DE
Lus10018631	27	39	29	25	34	52	61	46	25	23	30	26	67	91	68	91	no_DE	no_DE	LN-D	no_DE
Lus10034274	81	38	52	61	29	67	18	13	77	53	81	50	30	26	14	25	no_DE	no_DE	no_DE	LN-U
Lus10009592	1	1	3	2	1	2	4	3	1	2	1	3	3	6	5	4	no_DE	no_DE	LN-D	no_DE
Lus10026468	2	12	3	3	13	13	7	4	3	2	6	2	11	9	38	8	no_DE	no_DE	LN-D	no_DE
Lus10021878	7	6	5	6	14	12	9	12	48	59	55	77	165	125	71	182	no_DE	no_DE	LN-D	no_DE
Lus10028679	18	50	54	23	74	70	89	89	10	20	12	40	66	58	104	61	HN-D	no_DE	LN-D	no_DE
Lus10030878	38	73	51	30	86	90	68	44	15	15	17	24	42	42	87	40	no_DE	no_DE	LN-D	no_DE
Lus10036885	21	40	50	25	37	58	49	49	18	41	23	61	49	72	125	94	no_DE	no_DE	LN-D	no_DE
Lus10008173	68	27	72	61	41	55	59	25	12	37	23	38	85	81	36	100	no_DE	no_DE	LN-D	no_DE
Lus10018410	22	56	38	36	61	44	75	72	11	17	11	15	22	27	36	44	no_DE	no_DE	LN-D	no_DE
Lus10038828	2	2	2	3	1	1	1	1	3	2	2	2	2	1	2	0	no_DE	HN-U	no_DE	no_DE
Lus10004085	7	6	9	6	13	16	14	14	10	8	6	12	19	17	14	31	HN-D	no_DE	LN-D	no_DE
Lus10012820	2	3	2	2	2	2	1	3	7	3	3	5	25	19	5	20	no_DE	no_DE	LN-D	no_DE
Lus10024837	7	6	6	10	7	6	3	3	14	10	8	7	3	1	4	2	no_DE	no_DE	no_DE	LN-U
Lus10041899	36	31	19	27	34	36	56	40	18	18	23	22	62	59	29	58	no_DE	no_DE	LN-D	no_DE
Lus10020728	9	12	16	17	20	17	44	32	8	10	5	18	13	20	33	20	HN-D	no_DE	no_DE	no_DE
Lus10025269	7	2	11	7	4	5	5	6	2	1	1	3	4	4	7	11	no_DE	no_DE	LN-D	no_DE
Lus10014537	4	6	5	4	7	6	9	7	3	5	2	5	6	8	10	9	no_DE	no_DE	LN-D	no_DE
Lus10025804	23	10	15	16	20	6	10	10	24	17	14	9	4	4	4	9	no_DE	no_DE	no_DE	LN-U
Lus10003174	14	55	24	10	71	42	75	54	11	11	15	10	39	50	51	62	no_DE	no_DE	LN-D	no_DE
Lus10022218	125	221	106	96	156	207	206	184	133	173	138	183	317	403	178	466	no_DE	no_DE	LN-D	no_DE
Lus10028695	5	1	1	4	1	2	0	0	4	5	5	5	2	3	1	2	no_DE	no_DE	no_DE	LN-U
Lus10028567	23	84	100	18	114	139	199	115	23	22	13	20	130	126	124	195	no_DE	no_DE	LN-D	no_DE
Lus10034036	92	203	87	72	214	237	138	164	84	130	135	138	308	283	174	284	no_DE	no_DE	LN-D	no_DE
Lus10019494	43	26	41	36	15	25	10	20	57	21	33	25	17	14	20	14	no_DE	HN-U	no_DE	LN-U
Lus10032866	9	28	20	9	30	29	31	20	8	10	9	16	26	31	15	23	no_DE	no_DE	LN-D	no_DE
Lus10030483	153	270	262	159	313	199	369	461	82	168	116	189	230	329	286	327	no_DE	no_DE	LN-D	no_DE
Lus10009373	13	29	23	18	24	55	49	38	12	22	22	19	69	48	49	58	no_DE	no_DE	LN-D	no_DE
Lus10031559	16	40	27	14	49	40	58	53	15	26	18	37	57	68	39	67	HN-D	no_DE	LN-D	no_DE
Lus10018484	59	87	136	67	146	50	177	151	19	37	66	54	71	97	115	105	no_DE	no_DE	LN-D	no_DE
Lus10024908	1	3	3	5	4	10	6	1	2	3	4	3	7	9	3	11	no_DE	no_DE	LN-D	no_DE
Lus10018533	9	33	13	2	41	32	28	14	18	9	22	14	52	65	129	56	no_DE	no_DE	LN-D	no_DE
Lus10006302	60	39	146	22	46	27	93	19	5	12	5	5	24	57	7	87	no_DE	no_DE	LN-D	no_DE
Lus10020686	44	21	37	54	21	21	23	15	31	37	34	26	15	11	9	11	no_DE	no_DE	no_DE	LN-U
Lus10029182	0	0	0	0	0	0	0	0	1	1	1	1	2	3	2	4	no_DE	no_DE	LN-D	no_DE
Lus10017096	29	38	32	21	59	68	52	71	18	25	24	39	52	51	39	36	HN-D	no_DE	no_DE	no_DE
Lus10008972	14	10	13	18	5	6	5	7	32	20	19	12	6	7	8	7	no_DE	HN-U	no_DE	LN-U
Lus10030052	6	20	7	2	18	13	10	21	2	1	5	5	19	9	12	16	no_DE	no_DE	LN-D	no_DE
Lus10010506	24	134	35	22	150	116	66	56	36	22	55	41	116	120	373	119	no_DE	no_DE	LN-D	no_DE
Lus10029211	12	18	9	13	20	23	27	14	8	9	8	9	30	28	8	21	no_DE	no_DE	LN-D	no_DE
Lus10002324	28	25	32	29	28	27	39	31	26	20	15	24	45	68	21	61	no_DE	no_DE	LN-D	no_DE
Lus10040727	2	2	1	4	3	0	3	1	1	2	1	1	3	5	5	4	no_DE	no_DE	LN-D	no_DE
Lus10022259	1	0	4	1	2	0	2	2	0	0	0	0	2	0	1	3	no_DE	no_DE	LN-D	no_DE
Lus10009196	26	36	50	25	55	57	67	47	17	20	21	35	47	41	63	64	no_DE	no_DE	LN-D	no_DE
Lus10027840	5	22	24	7	30	26	36	35	12	15	17	22	55	43	42	56	no_DE	no_DE	LN-D	no_DE
Lus10033168	0	0	0	0	0	0	0	0	0	0	1	0	0	0	0	0	no_DE	no_DE	no_DE	LN-U
Lus10009082	6	12	7	6	18	16	17	14	4	5	6	8	11	9	11	8	HN-D	no_DE	no_DE	no_DE
Lus10033731	38	126	32	27	116	102	63	55	45	38	90	45	147	127	412	185	no_DE	no_DE	LN-D	no_DE
Lus10035597	1	5	2	1	3	5	3	2	2	1	2	3	4	3	12	3	no_DE	no_DE	LN-D	no_DE
Lus10015666	85	67	40	59	82	102	103	40	25	27	21	33	72	64	17	65	no_DE	no_DE	LN-D	no_DE
Lus10035673	11	3	5	10	3	3	4	2	6	5	8	5	2	2	1	3	no_DE	HN-U	no_DE	LN-U
Lus10003162	11	25	17	14	37	21	27	37	11	21	17	18	40	52	49	55	no_DE	no_DE	LN-D	no_DE
Lus10017263	8	29	11	6	31	20	26	28	13	9	21	17	21	23	70	22	HN-D	no_DE	LN-D	no_DE
Lus10019979	4	13	9	5	14	8	11	11	8	4	6	6	18	16	29	15	no_DE	no_DE	LN-D	no_DE
Lus10040274	7	8	8	9	10	12	22	6	3	3	1	3	4	15	6	8	no_DE	no_DE	LN-D	no_DE
Lus10024080	4	4	3	4	3	4	3	2	4	3	2	4	1	1	1	1	no_DE	no_DE	no_DE	LN-U
Lus10037644	11	13	12	12	15	10	8	9	22	19	19	17	10	6	12	5	no_DE	no_DE	no_DE	LN-U
Lus10023824	50	73	96	48	139	111	104	97	80	86	104	126	163	225	268	208	no_DE	no_DE	LN-D	no_DE
Lus10041614	0	1	1	2	2	2	1	4	1	1	1	1	3	3	2	2	no_DE	no_DE	LN-D	no_DE
Lus10021769	8	5	6	7	8	7	6	4	8	8	10	7	5	5	3	4	no_DE	no_DE	no_DE	LN-U
Lus10036753	1	3	1	1	3	3	2	2	1	1	1	1	2	6	3	6	no_DE	no_DE	LN-D	no_DE
Lus10019292	11	34	19	12	42	25	41	48	19	16	19	23	27	44	76	40	no_DE	no_DE	LN-D	no_DE
Lus10010286	47	85	76	49	106	71	113	164	91	141	110	148	181	202	310	324	no_DE	no_DE	LN-D	no_DE
Lus10029419	1	1	1	1	2	0	1	1	0	1	0	1	3	2	2	5	no_DE	no_DE	LN-D	no_DE
Lus10027423	14	15	21	17	31	28	30	20	10	11	10	12	22	25	32	17	no_DE	no_DE	LN-D	no_DE
Lus10017811	249	570	339	259	668	865	728	471	283	274	254	279	624	675	563	707	no_DE	no_DE	LN-D	no_DE
Lus10033103	42	12	18	31	9	10	10	7	34	27	26	23	14	11	10	14	no_DE	HN-U	no_DE	LN-U
Lus10020047	23	38	23	19	24	38	35	21	27	28	17	28	67	59	31	81	no_DE	no_DE	LN-D	no_DE
Lus10018578	1	3	1	1	4	4	3	6	0	1	1	1	2	2	2	2	HN-D	no_DE	LN-D	no_DE
Lus10030042	4	6	5	3	5	6	9	5	2	3	3	3	4	4	8	7	no_DE	no_DE	LN-D	no_DE
Lus10026088	0	2	0	1	2	1	2	2	1	1	0	1	1	2	3	2	no_DE	no_DE	LN-D	no_DE
Lus10035664	95	42	71	108	37	53	36	29	50	77	54	62	34	33	24	24	no_DE	HN-U	no_DE	LN-U
Lus10002217	26	46	21	20	38	55	33	24	19	18	22	24	53	38	87	35	no_DE	no_DE	LN-D	no_DE
Lus10041843	4	6	9	7	11	3	12	8	2	2	4	4	3	8	7	12	no_DE	no_DE	LN-D	no_DE
Lus10015781	22	11	17	23	11	13	10	14	32	24	29	25	11	11	12	9	no_DE	no_DE	no_DE	LN-U
Lus10024801	75	27	44	59	20	43	27	22	75	52	68	55	36	28	26	33	no_DE	no_DE	no_DE	LN-U
Lus10036176	1	2	1	2	0	4	1	2	3	4	3	3	5	8	3	10	no_DE	no_DE	LN-D	no_DE
Lus10012537	18	59	44	16	73	49	72	63	18	24	19	32	53	52	64	50	no_DE	no_DE	LN-D	no_DE
Lus10000703	1	1	1	1	1	2	0	0	1	1	2	2	18	9	1	7	no_DE	no_DE	LN-D	no_DE
Lus10028941	1	3	1	1	4	6	4	2	2	1	1	1	4	3	4	3	no_DE	no_DE	LN-D	no_DE
Lus10024807	1	1	2	2	0	2	1	1	0	1	1	1	1	2	2	2	no_DE	no_DE	LN-D	no_DE
Lus10041664	3	3	2	2	3	3	4	3	1	1	2	2	5	8	2	4	no_DE	no_DE	LN-D	no_DE
Lus10001509	46	9	7	40	10	8	27	7	0	0	0	0	1	0	0	1	no_DE	no_DE	LN-D	no_DE
Lus10023930	7	2	3	8	2	3	2	2	6	5	6	6	3	2	2	1	no_DE	no_DE	no_DE	LN-U
Lus10018242	2	2	3	2	3	2	2	2	3	1	4	3	1	1	2	0	no_DE	no_DE	no_DE	LN-U
Lus10010462	4	3	3	3	2	2	2	4	4	4	4	4	2	2	2	1	no_DE	no_DE	no_DE	LN-U
Lus10014428	9	3	5	9	4	5	5	3	7	8	7	10	3	2	3	4	no_DE	no_DE	no_DE	LN-U
Lus10010284	3	2	2	3	2	1	2	2	2	4	2	3	6	6	5	8	no_DE	no_DE	LN-D	no_DE
Lus10031671	0	1	0	1	1	1	0	0	3	2	1	1	0	1	0	0	no_DE	no_DE	no_DE	LN-U
Lus10033226	36	70	46	36	50	67	64	46	39	51	35	41	61	86	89	114	no_DE	no_DE	LN-D	no_DE
Lus10032242	4	15	8	7	21	16	19	20	0	1	0	2	1	1	0	1	HN-D	no_DE	no_DE	no_DE
Lus10031701	2	5	1	1	3	2	8	13	2	3	1	3	5	11	15	14	no_DE	no_DE	LN-D	no_DE
Lus10034068	10	18	20	17	23	19	37	29	5	8	6	13	17	25	24	30	no_DE	no_DE	LN-D	no_DE
Lus10035006	22	79	37	29	105	91	113	79	13	19	14	26	78	78	93	59	HN-D	no_DE	LN-D	no_DE
Lus10008110	11	8	9	9	8	6	15	6	6	10	4	12	17	23	10	22	no_DE	no_DE	LN-D	no_DE
Lus10012824	3	3	2	2	3	3	4	3	2	3	2	3	7	9	5	9	no_DE	no_DE	LN-D	no_DE
Lus10016973	6	4	2	5	3	2	3	1	3	3	3	5	1	1	0	1	no_DE	no_DE	no_DE	LN-U
Lus10005614	70	83	80	115	97	81	69	71	106	96	87	91	39	41	70	39	no_DE	no_DE	no_DE	LN-U
Lus10013291	28	24	23	30	24	24	18	13	21	29	29	22	18	11	7	8	no_DE	no_DE	no_DE	LN-U
Lus10030757	9	28	12	8	32	39	44	18	10	11	11	12	45	42	31	46	no_DE	no_DE	LN-D	no_DE
Lus10009564	27	12	28	35	12	12	10	9	21	24	25	21	11	15	12	17	no_DE	HN-U	no_DE	no_DE
Lus10028015	0	1	1	0	2	2	2	3	1	1	0	1	3	2	2	4	no_DE	no_DE	LN-D	no_DE
Lus10032553	43	50	33	58	62	53	66	47	27	66	20	44	96	97	52	82	no_DE	no_DE	LN-D	no_DE
Lus10017128	92	88	58	77	67	131	46	53	93	94	130	105	75	50	26	56	no_DE	no_DE	no_DE	LN-U
Lus10020544	37	32	21	26	24	55	53	21	20	27	27	21	57	51	26	64	no_DE	no_DE	LN-D	no_DE
Lus10039710	7	4	4	6	3	4	3	4	10	6	6	3	2	2	3	4	no_DE	no_DE	no_DE	LN-U
Lus10005948	337	382	330	278	352	525	460	304	280	296	243	272	502	614	440	769	no_DE	no_DE	LN-D	no_DE
Lus10016545	20	34	47	17	28	53	52	37	21	25	26	17	44	40	54	85	no_DE	no_DE	LN-D	no_DE
Lus10029280	11	39	24	12	36	40	43	67	15	20	13	39	54	58	58	64	no_DE	no_DE	LN-D	no_DE
Lus10024438	16	12	18	19	10	17	10	7	29	25	31	37	24	14	11	11	no_DE	no_DE	no_DE	LN-U
Lus10014028	2	21	20	3	11	22	24	16	10	10	8	12	36	25	42	56	no_DE	no_DE	LN-D	no_DE
Lus10022789	3	10	7	5	7	9	11	15	5	6	6	7	10	17	22	22	no_DE	no_DE	LN-D	no_DE
Lus10015761	31	48	42	27	51	55	68	45	18	18	15	25	39	40	45	39	no_DE	no_DE	LN-D	no_DE
Lus10013035	0	2	1	1	1	2	2	1	2	1	1	2	3	4	2	4	no_DE	no_DE	LN-D	no_DE
Lus10033327	51	47	35	52	50	27	40	34	58	67	59	62	33	26	28	25	no_DE	no_DE	no_DE	LN-U
Lus10041444	14	40	17	15	34	37	38	41	12	16	15	16	29	30	45	31	no_DE	no_DE	LN-D	no_DE
Lus10013270	1	1	2	1	1	1	1	1	1	1	1	1	0	0	0	0	no_DE	no_DE	no_DE	LN-U
Lus10028729	0	0	0	0	0	0	0	0	1	1	1	1	6	6	10	11	no_DE	no_DE	LN-D	no_DE
Lus10011174	19	72	67	21	84	62	78	103	10	11	24	19	39	42	102	59	no_DE	no_DE	LN-D	no_DE
Lus10037190	14	13	14	9	19	21	24	18	5	9	8	11	22	19	13	16	no_DE	no_DE	LN-D	no_DE
Lus10025182	30	60	22	30	54	21	57	56	6	10	10	14	36	46	19	18	no_DE	no_DE	LN-D	no_DE
Lus10024873	2	3	1	0	2	1	2	1	0	1	3	1	11	9	3	3	no_DE	no_DE	LN-D	no_DE
Lus10029331	133	81	76	137	74	113	73	85	138	162	107	139	78	64	23	50	no_DE	no_DE	no_DE	LN-U
Lus10007583	23	26	23	24	36	26	41	27	14	15	10	16	27	36	19	33	no_DE	no_DE	LN-D	no_DE
Lus10018840	265	590	347	294	676	908	766	446	278	253	245	261	604	605	415	645	no_DE	no_DE	LN-D	no_DE
Lus10007536	114	36	105	170	28	30	28	24	118	120	101	53	27	32	15	27	no_DE	HN-U	no_DE	LN-U
Lus10024129	1	3	1	1	2	5	2	1	1	1	2	2	3	2	10	2	no_DE	no_DE	LN-D	no_DE
Lus10006272	3	4	5	3	4	4	3	5	6	5	6	5	3	1	4	2	no_DE	no_DE	no_DE	LN-U
Lus10038565	12	31	22	19	25	30	32	25	17	19	17	25	35	37	48	48	no_DE	no_DE	LN-D	no_DE
Lus10029759	56	143	77	44	165	118	101	83	46	40	73	52	145	122	323	124	no_DE	no_DE	LN-D	no_DE
Lus10023890	5	7	3	4	5	6	8	5	1	3	2	4	14	9	5	8	no_DE	no_DE	LN-D	no_DE
Lus10031621	5	11	6	6	11	8	13	10	5	8	9	7	10	23	15	20	no_DE	no_DE	LN-D	no_DE
Lus10005815	1	3	1	1	2	2	4	4	1	2	2	1	3	7	4	5	no_DE	no_DE	LN-D	no_DE
Lus10032345	5	2	2	4	2	3	2	1	5	4	3	3	2	1	1	2	no_DE	no_DE	no_DE	LN-U
Lus10019806	28	48	22	26	31	41	36	40	23	40	31	37	154	102	45	79	no_DE	no_DE	LN-D	no_DE
Lus10041644	3	3	3	3	5	4	5	4	2	3	2	4	5	5	5	5	no_DE	no_DE	LN-D	no_DE
Lus10001481	3	2	3	3	2	3	2	2	4	3	4	4	2	1	2	2	no_DE	no_DE	no_DE	LN-U
Lus10004537	14	31	26	12	37	37	47	49	7	6	9	20	42	35	28	38	HN-D	no_DE	LN-D	no_DE
Lus10034534	39	22	30	40	20	22	18	16	49	39	34	37	14	18	16	10	no_DE	no_DE	no_DE	LN-U
Lus10002782	2	5	3	2	3	5	4	4	2	2	1	3	4	5	5	4	no_DE	no_DE	LN-D	no_DE
Lus10010930	3	3	2	2	2	2	2	1	2	1	2	1	0	0	0	1	no_DE	no_DE	no_DE	LN-U
Lus10042428	175	315	192	166	232	363	361	250	155	211	151	212	364	423	318	473	no_DE	no_DE	LN-D	no_DE
Lus10007854	21	32	14	25	36	30	24	24	12	13	5	12	3	4	2	7	no_DE	no_DE	no_DE	LN-U
Lus10010943	1	2	6	1	2	2	3	4	1	1	1	2	1	4	13	3	no_DE	no_DE	LN-D	no_DE
Lus10027144	13	37	6	13	22	19	23	15	6	15	10	14	74	63	11	46	no_DE	no_DE	LN-D	no_DE
Lus10014040	10	12	6	7	11	16	20	7	7	10	6	6	19	13	9	18	no_DE	no_DE	LN-D	no_DE
Lus10032218	10	5	6	11	2	6	5	4	5	5	4	9	3	3	3	3	no_DE	no_DE	no_DE	LN-U
Lus10022485	2	2	1	2	1	1	1	1	1	2	2	2	1	1	0	1	no_DE	no_DE	no_DE	LN-U
Lus10028627	15	39	17	11	64	23	45	38	10	5	14	7	37	20	52	14	no_DE	no_DE	LN-D	no_DE
Lus10013494	13	15	20	18	20	19	23	17	8	19	13	23	35	44	26	40	no_DE	no_DE	LN-D	no_DE
Lus10012222	52	133	86	44	133	179	163	129	64	79	53	100	153	186	183	310	no_DE	no_DE	LN-D	no_DE
Lus10024901	3	1	0	2	2	2	1	1	1	1	3	2	6	4	7	3	no_DE	no_DE	LN-D	no_DE
Lus10027429	4	1	2	3	1	1	1	1	3	3	3	2	2	1	1	1	no_DE	HN-U	no_DE	no_DE
Lus10031613	3	5	2	1	4	6	4	3	3	1	4	2	7	8	24	7	no_DE	no_DE	LN-D	no_DE
Lus10029533	7	17	6	7	11	11	11	14	6	5	6	7	16	13	10	14	no_DE	no_DE	LN-D	no_DE
Lus10018867	8	3	7	10	3	3	4	3	7	5	8	4	6	5	3	6	no_DE	HN-U	no_DE	no_DE
Lus10031059	8	4	5	5	2	4	2	1	7	4	6	5	1	2	3	2	no_DE	HN-U	no_DE	LN-U
Lus10005574	0	1	1	1	0	1	1	0	1	0	1	1	1	1	1	1	no_DE	no_DE	LN-D	no_DE
Lus10002226	1	1	2	1	1	1	2	2	1	0	1	1	3	3	2	2	no_DE	no_DE	LN-D	no_DE
Lus10033941	1	4	1	2	2	1	3	1	2	2	2	2	6	5	2	3	no_DE	no_DE	LN-D	no_DE
Lus10026132	1	1	1	2	2	2	1	1	1	1	1	1	0	0	0	0	no_DE	no_DE	no_DE	LN-U
Lus10010534	241	286	336	267	370	398	427	287	180	273	182	357	535	567	433	593	no_DE	no_DE	LN-D	no_DE
Lus10005652	310	741	740	284	573	659	855	685	439	342	248	369	681	721	955	1254	no_DE	no_DE	LN-D	no_DE
Lus10031971	4	8	10	2	7	8	7	9	5	4	5	3	8	6	23	8	no_DE	no_DE	LN-D	no_DE
Lus10023842	3	3	2	2	2	1	2	2	4	3	6	3	2	1	2	0	no_DE	HN-U	no_DE	LN-U
Lus10042740	4	3	3	3	3	3	2	2	6	5	5	2	2	2	2	1	no_DE	no_DE	no_DE	LN-U
Lus10006075	7	18	22	5	22	33	30	35	1	2	0	1	3	6	8	4	no_DE	no_DE	LN-D	no_DE
Lus10030815	13	5	9	12	8	6	4	5	6	5	9	5	4	2	2	2	no_DE	no_DE	no_DE	LN-U
Lus10043402	4	5	4	4	3	5	7	5	3	3	2	4	5	6	6	10	no_DE	no_DE	LN-D	no_DE
Lus10004316	77	23	32	64	11	65	6	6	29	41	53	39	14	10	3	7	no_DE	no_DE	no_DE	LN-U
Lus10026061	203	355	239	224	359	213	441	488	75	115	123	140	299	404	413	416	no_DE	no_DE	LN-D	no_DE
Lus10019451	6	22	18	12	21	18	31	29	4	7	9	12	17	19	29	28	no_DE	no_DE	LN-D	no_DE
Lus10039197	1	1	0	1	0	1	1	0	1	1	1	1	0	0	0	0	no_DE	no_DE	no_DE	LN-U
Lus10014421	139	179	182	166	238	204	288	289	72	135	90	187	222	303	225	291	no_DE	no_DE	LN-D	no_DE
Lus10032421	5	3	4	4	2	2	1	2	6	5	5	3	4	3	2	4	no_DE	HN-U	no_DE	no_DE
Lus10004709	1	2	2	2	1	1	1	1	2	3	1	1	5	5	7	4	no_DE	no_DE	LN-D	no_DE
Lus10036272	4	13	9	6	13	14	16	14	2	6	4	10	17	11	13	16	no_DE	no_DE	LN-D	no_DE
Lus10032745	7	4	5	7	4	4	3	3	6	6	6	5	3	2	2	4	no_DE	no_DE	no_DE	LN-U
Lus10024314	9	9	7	11	7	9	6	4	12	11	12	11	8	6	4	4	no_DE	no_DE	no_DE	LN-U
Lus10001456	71	26	46	65	23	21	27	15	144	106	102	63	32	41	28	69	no_DE	HN-U	no_DE	LN-U
Lus10009900	38	135	40	33	127	163	92	100	39	36	38	71	165	110	61	74	no_DE	no_DE	LN-D	no_DE
Lus10006786	2	14	1	1	11	9	7	7	3	2	2	0	6	12	19	13	no_DE	no_DE	LN-D	no_DE
Lus10016225	95	54	56	70	51	56	49	38	47	57	42	43	18	21	10	13	no_DE	no_DE	no_DE	LN-U
Lus10006796	1	10	2	1	9	9	7	4	2	3	1	4	29	21	20	40	no_DE	no_DE	LN-D	no_DE
Lus10025998	67	30	56	91	31	30	26	34	43	114	96	64	56	56	20	30	no_DE	HN-U	no_DE	no_DE
Lus10006657	126	163	237	106	207	183	238	268	83	131	75	208	219	237	350	294	no_DE	no_DE	LN-D	no_DE
Lus10034885	277	150	159	279	134	261	81	103	126	164	161	165	113	86	32	78	no_DE	no_DE	no_DE	LN-U
Lus10005384	1	2	1	1	2	3	1	1	1	1	1	2	2	3	6	2	no_DE	no_DE	LN-D	no_DE
Lus10005067	28	85	48	23	76	104	114	62	57	53	54	54	187	137	115	204	no_DE	no_DE	LN-D	no_DE
Lus10016111	43	36	34	31	42	60	67	51	7	13	14	12	39	40	14	23	no_DE	no_DE	LN-D	no_DE
Lus10015499	0	0	0	0	1	1	1	1	1	1	1	1	5	2	4	2	no_DE	no_DE	LN-D	no_DE
Lus10001582	3	1	1	2	1	1	1	0	3	3	3	1	1	1	0	0	no_DE	no_DE	no_DE	LN-U
Lus10043393	18	9	11	13	8	7	7	6	13	17	10	15	5	9	2	8	no_DE	no_DE	no_DE	LN-U
Lus10010241	1	1	1	1	0	0	1	0	1	1	0	0	0	0	0	0	no_DE	no_DE	no_DE	LN-U
Lus10010105	18	25	17	18	50	19	46	49	8	25	15	28	57	46	55	22	HN-D	no_DE	LN-D	no_DE
Lus10007983	2	4	3	5	6	5	3	3	19	14	13	10	21	31	35	27	no_DE	no_DE	LN-D	no_DE
Lus10006552	19	3	37	10	12	6	15	7	1	4	1	3	8	37	3	15	no_DE	no_DE	LN-D	no_DE
Lus10014158	9	8	7	9	10	7	10	5	2	3	3	2	1	1	1	1	no_DE	no_DE	no_DE	LN-U
Lus10027146	2	2	2	2	3	2	2	1	1	2	2	1	3	5	3	2	no_DE	no_DE	LN-D	no_DE
Lus10020077	7	3	4	6	2	3	3	4	4	6	8	5	4	3	2	3	no_DE	no_DE	no_DE	LN-U
Lus10008579	1	2	2	2	2	1	2	2	3	3	2	2	0	1	1	0	no_DE	no_DE	no_DE	LN-U
Lus10003384	19	72	22	19	56	69	35	30	34	32	43	33	87	76	136	97	no_DE	no_DE	LN-D	no_DE
Lus10016024	8	28	19	8	33	14	27	33	9	8	10	9	22	17	32	18	no_DE	no_DE	LN-D	no_DE
Lus10016767	3	1	1	2	2	2	1	1	4	3	2	3	1	1	0	1	no_DE	no_DE	no_DE	LN-U
Lus10034298	10	12	11	7	14	24	17	18	5	8	13	13	22	27	18	29	no_DE	no_DE	LN-D	no_DE
Lus10019666	12	38	18	11	38	31	46	34	10	15	10	19	52	53	37	39	no_DE	no_DE	LN-D	no_DE
Lus10021326	1	7	3	2	7	9	8	12	5	5	4	4	6	6	14	11	no_DE	no_DE	LN-D	no_DE
Lus10003152	11	28	19	13	22	24	25	38	14	16	14	21	25	35	59	29	no_DE	no_DE	LN-D	no_DE
Lus10000811	66	84	87	68	102	100	116	111	34	63	38	74	99	124	85	116	no_DE	no_DE	LN-D	no_DE
Lus10029274	6	4	3	6	5	5	5	4	9	6	6	8	3	5	4	3	no_DE	no_DE	no_DE	LN-U
Lus10021827	192	356	319	144	279	410	370	343	205	185	207	228	577	514	456	724	no_DE	no_DE	LN-D	no_DE
Lus10011176	36	48	39	31	50	83	85	46	27	29	37	33	87	81	56	86	no_DE	no_DE	LN-D	no_DE
Lus10019463	1	1	1	1	1	1	3	4	0	1	0	2	4	4	2	2	no_DE	no_DE	LN-D	no_DE
Lus10017836	1	4	1	0	7	3	5	5	2	1	1	2	5	3	4	3	no_DE	no_DE	LN-D	no_DE
Lus10002356	1	1	1	2	1	1	0	1	3	6	6	2	1	1	0	1	no_DE	no_DE	no_DE	LN-U
Lus10010652	3	4	4	5	3	3	2	1	15	10	8	8	3	1	2	2	no_DE	no_DE	no_DE	LN-U
Lus10033420	248	113	127	245	107	233	44	72	120	146	166	140	80	59	17	46	no_DE	no_DE	no_DE	LN-U
Lus10013822	131	66	85	93	55	81	43	37	183	93	155	109	46	35	63	50	no_DE	no_DE	no_DE	LN-U
Lus10028453	39	79	50	35	125	63	122	68	43	49	44	32	78	121	92	106	no_DE	no_DE	LN-D	no_DE
Lus10027598	3	26	6	3	22	23	13	14	6	4	6	7	21	16	86	19	no_DE	no_DE	LN-D	no_DE
Lus10024367	3	3	5	2	1	3	6	1	1	0	1	2	6	2	1	7	no_DE	no_DE	LN-D	no_DE
Lus10007666	3	6	1	2	4	8	2	4	6	6	7	3	8	11	12	16	no_DE	no_DE	LN-D	no_DE
Lus10021475	708	379	390	584	314	340	273	310	849	580	618	389	249	218	291	271	no_DE	no_DE	no_DE	LN-U
Lus10016301	37	35	43	45	40	30	33	28	38	37	38	37	19	21	18	16	no_DE	no_DE	no_DE	LN-U
Lus10029849	1	7	1	1	8	8	4	3	1	0	1	1	8	6	26	6	no_DE	no_DE	LN-D	no_DE
Lus10035441	396	197	234	328	178	242	111	91	296	270	213	215	136	128	68	124	no_DE	no_DE	no_DE	LN-U
Lus10007263	2	1	1	2	1	2	1	0	2	1	2	1	0	0	0	0	no_DE	no_DE	no_DE	LN-U
Lus10037894	3	3	4	3	3	3	5	4	2	3	3	3	7	7	5	6	no_DE	no_DE	LN-D	no_DE
Lus10014411	1	2	3	1	2	2	3	3	7	3	3	3	6	10	19	16	no_DE	no_DE	LN-D	no_DE
Lus10034953	1	1	1	2	1	2	2	1	1	0	0	0	1	2	1	2	no_DE	no_DE	LN-D	no_DE
Lus10019801	3	1	11	1	1	1	1	1	0	0	0	0	1	8	1	13	no_DE	no_DE	LN-D	no_DE
Lus10029033	75	87	84	117	149	54	60	63	28	22	40	38	10	8	13	4	no_DE	no_DE	no_DE	LN-U
Lus10039488	166	242	210	177	308	275	357	288	97	178	104	181	217	332	277	358	no_DE	no_DE	LN-D	no_DE
Lus10014109	0	0	3	0	0	0	1	0	0	0	0	0	1	1	0	1	no_DE	no_DE	LN-D	no_DE
Lus10022836	0	0	0	0	0	0	0	0	0	0	0	0	0	1	1	1	no_DE	no_DE	LN-D	no_DE
Lus10010187	3	8	3	4	10	6	9	7	3	2	5	5	11	17	26	7	no_DE	no_DE	LN-D	no_DE
Lus10025690	16	28	20	14	43	27	55	43	20	24	16	31	52	64	45	64	HN-D	no_DE	LN-D	no_DE
Lus10023989	20	18	24	34	35	31	42	22	5	16	10	12	21	23	20	24	no_DE	no_DE	LN-D	no_DE
Lus10033148	3	6	6	3	6	6	5	4	10	8	9	8	5	3	6	3	no_DE	no_DE	no_DE	LN-U
Lus10014657	19	38	26	18	33	36	48	39	30	22	30	29	51	56	67	60	no_DE	no_DE	LN-D	no_DE
Lus10041973	1	1	1	1	2	1	1	2	1	1	2	1	4	3	2	4	no_DE	no_DE	LN-D	no_DE
Lus10015711	1	6	2	0	8	2	5	4	3	2	3	1	7	7	17	11	no_DE	no_DE	LN-D	no_DE
Lus10016833	1	2	2	1	4	3	5	3	3	2	2	2	4	6	5	5	no_DE	no_DE	LN-D	no_DE
Lus10023525	4	4	6	6	5	6	14	8	2	2	4	1	7	5	6	6	no_DE	no_DE	LN-D	no_DE
Lus10031652	6	36	17	8	48	46	36	33	1	1	0	0	2	9	8	1	no_DE	no_DE	LN-D	no_DE
Lus10009717	4	6	4	5	5	6	6	2	2	4	3	4	6	7	5	9	no_DE	no_DE	LN-D	no_DE
Lus10034393	9	2	4	7	2	2	2	1	1	4	3	3	2	2	1	3	no_DE	HN-U	no_DE	no_DE
Lus10009710	1	0	1	1	1	1	1	1	1	1	1	1	2	2	2	2	no_DE	no_DE	LN-D	no_DE
Lus10021240	198	471	509	183	354	416	482	438	297	206	162	224	403	463	672	690	no_DE	no_DE	LN-D	no_DE
Lus10005997	20	21	33	20	33	27	48	21	19	22	11	16	58	57	44	91	no_DE	no_DE	LN-D	no_DE
Lus10034570	4	16	3	4	14	12	14	18	7	11	11	10	16	22	27	18	no_DE	no_DE	LN-D	no_DE
Lus10009412	1	1	1	1	1	1	0	0	5	3	4	2	2	1	1	2	no_DE	no_DE	no_DE	LN-U
Lus10002834	8	17	7	15	18	20	23	14	15	19	14	17	37	46	19	40	HN-D	no_DE	LN-D	no_DE
Lus10014129	16	11	15	16	10	8	10	7	12	10	8	8	6	3	3	5	no_DE	no_DE	no_DE	LN-U
Lus10015360	16	96	30	22	88	86	62	60	25	20	41	42	58	64	188	65	no_DE	no_DE	LN-D	no_DE
Lus10004350	33	125	84	35	121	113	112	109	42	42	55	54	102	99	209	123	no_DE	no_DE	LN-D	no_DE
Lus10016779	2	12	4	4	13	8	7	6	4	0	3	2	9	7	38	7	no_DE	no_DE	LN-D	no_DE
Lus10029081	13	20	11	9	24	34	27	19	9	15	12	17	53	51	23	59	no_DE	no_DE	LN-D	no_DE
Lus10016211	155	65	78	109	56	93	61	74	107	95	111	59	39	77	19	48	no_DE	no_DE	no_DE	LN-U
Lus10004105	1	2	2	2	1	1	0	1	2	2	1	1	1	2	1	2	no_DE	HN-U	no_DE	no_DE
Lus10035289	19	20	26	27	62	42	46	38	11	24	16	38	54	49	63	62	HN-D	no_DE	LN-D	no_DE
Lus10030902	6	2	3	6	1	1	1	2	3	3	2	6	1	1	0	1	no_DE	HN-U	no_DE	LN-U
Lus10029634	271	262	201	223	239	591	266	144	248	380	408	398	1111	1120	295	1196	no_DE	no_DE	LN-D	no_DE
Lus10035582	10	52	11	10	53	59	26	15	11	8	19	16	40	38	150	36	no_DE	no_DE	LN-D	no_DE
Lus10017269	18	47	43	18	72	54	76	67	21	25	21	34	38	38	64	29	HN-D	no_DE	no_DE	no_DE
Lus10003860	2	3	1	2	3	3	2	2	1	1	2	1	3	3	7	4	no_DE	no_DE	LN-D	no_DE
Lus10037176	4	6	4	3	5	6	4	4	2	3	4	4	7	5	5	9	no_DE	no_DE	LN-D	no_DE
Lus10039324	22	30	36	17	35	45	35	28	11	15	12	21	40	27	28	41	no_DE	no_DE	LN-D	no_DE
Lus10007905	14	10	16	8	6	14	8	9	23	18	21	14	56	36	21	57	no_DE	no_DE	LN-D	no_DE
Lus10005816	1	14	2	1	6	13	7	4	7	9	16	15	31	54	159	55	no_DE	no_DE	LN-D	no_DE
Lus10018926	4	16	7	4	22	11	22	17	4	4	10	3	26	15	29	11	no_DE	no_DE	LN-D	no_DE
Lus10005429	6	10	6	5	8	11	11	12	5	3	5	9	9	13	9	14	no_DE	no_DE	LN-D	no_DE
Lus10012922	10	41	19	14	52	37	54	41	9	10	14	13	35	35	52	21	no_DE	no_DE	LN-D	no_DE
Lus10026421	4	6	4	4	5	5	5	6	5	6	4	5	11	9	7	12	no_DE	no_DE	LN-D	no_DE
Lus10002599	0	0	0	0	0	0	0	0	0	1	1	1	0	0	0	0	no_DE	no_DE	no_DE	LN-U
Lus10000241	16	24	22	14	19	27	20	25	18	15	18	17	40	46	42	73	no_DE	no_DE	LN-D	no_DE
Lus10037225	17	25	15	17	25	32	19	14	21	17	15	17	29	49	21	50	no_DE	no_DE	LN-D	no_DE
Lus10011774	57	64	61	52	52	42	58	76	19	27	12	15	6	8	8	12	no_DE	no_DE	no_DE	LN-U
Lus10037005	4	11	13	4	11	17	14	10	4	5	4	6	12	8	12	8	no_DE	no_DE	LN-D	no_DE
Lus10003861	7	29	7	10	39	23	22	19	5	4	8	9	22	20	50	15	no_DE	no_DE	LN-D	no_DE
Lus10009959	1	2	1	2	2	3	3	1	0	0	0	1	1	2	1	2	no_DE	no_DE	LN-D	no_DE
Lus10038848	19	7	14	25	9	11	10	6	13	12	11	12	6	4	5	6	no_DE	no_DE	no_DE	LN-U
Lus10031310	27	14	14	29	12	11	12	9	22	28	18	15	10	9	7	15	no_DE	no_DE	no_DE	LN-U
Lus10042128	28	45	54	27	59	45	51	63	20	27	16	37	45	62	33	62	no_DE	no_DE	LN-D	no_DE
Lus10025152	17	15	8	14	5	46	15	23	39	29	55	23	139	52	32	128	no_DE	no_DE	LN-D	no_DE
Lus10007816	12	11	8	9	10	11	20	11	8	15	12	18	18	39	33	56	no_DE	no_DE	LN-D	no_DE
Lus10025146	3	4	4	5	4	2	3	3	6	8	5	5	2	3	3	1	no_DE	no_DE	no_DE	LN-U
Lus10006512	4	1	2	2	0	1	1	1	5	4	4	3	1	0	1	2	no_DE	no_DE	no_DE	LN-U
Lus10017428	13	13	11	13	9	8	10	8	18	12	14	16	7	6	7	6	no_DE	no_DE	no_DE	LN-U
Lus10018142	96	168	107	90	215	160	238	192	71	131	83	126	220	249	148	219	no_DE	no_DE	LN-D	no_DE
Lus10002134	0	1	1	1	2	1	1	1	0	1	0	1	2	2	1	2	no_DE	no_DE	LN-D	no_DE
Lus10012517	4	8	7	4	11	6	9	11	2	3	3	2	8	5	8	3	no_DE	no_DE	LN-D	no_DE
Lus10030968	116	147	98	120	178	138	201	167	52	77	64	76	140	207	111	177	no_DE	no_DE	LN-D	no_DE
Lus10026410	0	0	2	1	1	1	2	4	1	3	1	0	4	6	2	5	no_DE	no_DE	LN-D	no_DE
Lus10026252	6	3	3	5	3	2	3	2	7	4	3	3	1	2	1	1	no_DE	no_DE	no_DE	LN-U
Lus10042787	10	32	10	8	30	39	20	16	13	9	17	13	25	33	112	32	no_DE	no_DE	LN-D	no_DE
Lus10033853	2	3	8	2	5	3	9	8	2	3	4	7	7	11	19	11	no_DE	no_DE	LN-D	no_DE
Lus10002581	1	12	2	1	4	9	3	3	2	4	2	3	13	21	14	19	no_DE	no_DE	LN-D	no_DE
Lus10030035	3	2	2	2	2	3	1	2	5	2	3	3	1	2	1	1	no_DE	no_DE	no_DE	LN-U
Lus10037892	6	11	8	7	8	10	12	8	3	4	6	5	16	7	11	8	no_DE	no_DE	LN-D	no_DE
Lus10024097	12	11	15	17	22	14	21	24	5	11	6	12	9	18	23	16	no_DE	no_DE	LN-D	no_DE
Lus10012788	5	4	6	3	4	3	6	1	1	1	2	2	3	7	2	6	no_DE	no_DE	LN-D	no_DE
Lus10025016	3	3	2	3	3	2	2	5	4	3	4	4	1	1	1	2	no_DE	no_DE	no_DE	LN-U
Lus10006102	14	6	12	15	3	4	4	3	22	12	17	14	5	5	5	5	no_DE	HN-U	no_DE	LN-U
Lus10034779	3	2	4	2	1	1	1	1	3	1	2	3	1	1	1	1	no_DE	HN-U	no_DE	LN-U
Lus10040995	2	3	2	1	4	4	6	5	1	1	2	4	4	6	6	7	HN-D	no_DE	LN-D	no_DE
Lus10009468	1	2	0	0	0	3	1	2	0	0	0	1	3	4	2	3	no_DE	no_DE	LN-D	no_DE
Lus10017253	1	2	1	1	2	2	3	1	0	1	3	1	6	7	3	8	no_DE	no_DE	LN-D	no_DE
Lus10029683	6	4	8	9	5	4	4	4	6	7	9	6	4	3	2	2	no_DE	no_DE	no_DE	LN-U
Lus10031330	4	4	3	3	4	4	4	4	5	5	3	4	1	3	2	2	no_DE	no_DE	no_DE	LN-U
Lus10027850	5	12	5	5	9	11	10	9	7	7	6	9	9	11	28	16	no_DE	no_DE	LN-D	no_DE
Lus10010897	12	17	13	10	24	24	29	15	9	5	5	5	18	15	21	14	no_DE	no_DE	LN-D	no_DE
Lus10027413	10	28	43	9	31	38	58	70	2	4	2	3	6	22	34	11	no_DE	no_DE	LN-D	no_DE
Lus10038073	10	17	12	9	20	14	24	24	5	6	7	9	15	18	20	15	no_DE	no_DE	LN-D	no_DE
Lus10034985	15	20	19	23	39	14	36	27	3	11	9	5	14	22	21	37	no_DE	no_DE	LN-D	no_DE
Lus10038026	38	87	25	33	70	62	62	57	68	84	71	113	235	183	103	183	no_DE	no_DE	LN-D	no_DE
Lus10008052	6	4	5	7	2	4	3	1	8	6	7	6	4	3	2	4	no_DE	no_DE	no_DE	LN-U
Lus10001087	3	5	4	3	5	5	5	8	2	1	5	4	5	8	12	7	no_DE	no_DE	LN-D	no_DE
Lus10022219	1	1	1	1	1	1	2	1	1	1	2	1	1	1	0	1	no_DE	no_DE	no_DE	LN-U
Lus10038783	8	8	10	10	8	9	8	6	3	4	3	4	1	1	2	2	no_DE	no_DE	no_DE	LN-U
Lus10007976	8	16	12	10	17	24	20	18	10	13	12	13	22	22	22	30	no_DE	no_DE	LN-D	no_DE
Lus10013464	5	12	8	5	6	14	13	9	6	5	7	3	11	10	8	13	no_DE	no_DE	LN-D	no_DE
Lus10004338	3	2	3	4	3	2	3	2	3	2	3	2	5	5	3	7	no_DE	no_DE	LN-D	no_DE
Lus10007198	5	13	13	3	15	28	32	17	3	4	4	7	24	29	15	37	HN-D	no_DE	LN-D	no_DE
Lus10021212	3	10	4	3	8	9	6	8	6	5	6	8	11	13	27	12	no_DE	no_DE	LN-D	no_DE
Lus10041030	2	3	5	5	4	2	4	2	1	2	2	2	3	4	8	3	no_DE	no_DE	LN-D	no_DE
Lus10033767	21	35	14	26	60	26	38	5	26	44	34	36	97	137	26	56	no_DE	no_DE	LN-D	no_DE
Lus10029034	67	41	36	62	47	28	37	31	21	14	20	17	10	9	4	4	no_DE	no_DE	no_DE	LN-U
Lus10022935	26	43	20	22	34	44	46	47	30	34	35	31	90	92	41	77	HN-D	no_DE	LN-D	no_DE
Lus10042793	14	7	5	11	7	8	3	5	5	7	5	5	3	3	1	2	no_DE	no_DE	no_DE	LN-U
Lus10031434	13	17	12	10	29	21	35	14	7	5	5	7	20	20	7	14	no_DE	no_DE	LN-D	no_DE
Lus10001062	19	51	9	17	34	43	23	28	14	15	23	32	84	54	20	44	no_DE	no_DE	LN-D	no_DE
Lus10041285	47	91	53	58	87	85	83	83	32	58	30	61	119	118	64	118	no_DE	no_DE	LN-D	no_DE
Lus10014401	3	1	4	2	4	2	6	2	1	3	1	2	4	6	4	5	no_DE	no_DE	LN-D	no_DE
Lus10016105	36	43	53	39	62	42	85	66	31	46	31	52	68	115	69	72	no_DE	no_DE	LN-D	no_DE
Lus10006787	5	24	6	4	32	12	21	19	5	4	3	5	7	13	10	8	no_DE	no_DE	LN-D	no_DE
Lus10018511	490	323	464	494	229	297	203	212	723	718	615	387	306	333	217	353	no_DE	no_DE	no_DE	LN-U
Lus10014377	33	52	24	34	77	40	58	50	45	67	40	61	118	176	72	151	no_DE	no_DE	LN-D	no_DE
Lus10010157	28	10	19	25	9	19	7	4	12	14	13	9	7	6	2	5	no_DE	no_DE	no_DE	LN-U
Lus10032194	8	13	8	8	19	18	33	13	5	4	2	6	12	12	7	11	HN-D	no_DE	LN-D	no_DE
Lus10004387	30	59	47	26	61	66	82	55	21	23	15	33	40	60	88	105	no_DE	no_DE	LN-D	no_DE
Lus10030615	2	1	2	2	1	2	1	1	0	1	0	0	2	0	3	2	no_DE	no_DE	LN-D	no_DE
Lus10024571	13	11	6	9	11	8	8	8	12	14	12	11	8	4	6	4	no_DE	no_DE	no_DE	LN-U
Lus10011451	6	2	5	6	2	3	3	2	4	5	5	3	2	1	2	2	no_DE	no_DE	no_DE	LN-U
Lus10019704	133	278	180	114	268	255	240	332	147	341	161	219	338	564	430	484	no_DE	no_DE	LN-D	no_DE
Lus10035502	2	4	2	1	2	3	3	4	2	2	2	2	7	5	3	4	no_DE	no_DE	LN-D	no_DE
Lus10025033	2	6	4	1	7	4	8	4	3	3	3	1	11	12	19	7	no_DE	no_DE	LN-D	no_DE
Lus10006777	4	22	8	1	9	37	15	6	9	7	7	18	81	56	39	61	no_DE	no_DE	LN-D	no_DE
Lus10008910	18	4	12	13	5	4	3	1	16	13	14	5	4	5	6	6	no_DE	HN-U	no_DE	LN-U
Lus10017035	2	17	4	4	12	9	19	11	8	7	8	8	13	26	10	41	no_DE	no_DE	LN-D	no_DE
Lus10002433	157	85	91	90	64	149	43	40	158	90	103	84	35	47	31	65	no_DE	no_DE	no_DE	LN-U
Lus10016353	6	3	2	5	2	1	2	1	6	9	3	8	3	2	2	3	no_DE	no_DE	no_DE	LN-U
Lus10015509	1	3	2	2	5	2	5	3	0	1	1	1	1	1	2	2	no_DE	no_DE	LN-D	no_DE
Lus10002355	5	17	6	5	13	12	11	8	17	23	17	23	36	89	86	101	no_DE	no_DE	LN-D	no_DE
Lus10003149	44	188	48	44	151	171	214	138	62	73	61	77	172	240	246	330	no_DE	no_DE	LN-D	no_DE
Lus10002343	8	8	11	7	11	8	10	14	5	10	7	11	16	19	25	17	no_DE	no_DE	LN-D	no_DE
Lus10025586	4	7	9	4	8	4	4	10	14	14	11	7	7	5	7	2	no_DE	no_DE	no_DE	LN-U
Lus10021019	1	1	1	2	1	0	1	0	1	2	1	2	0	1	0	0	no_DE	no_DE	no_DE	LN-U
Lus10015437	6	20	23	9	29	23	29	30	3	3	3	4	8	15	31	17	no_DE	no_DE	LN-D	no_DE
Lus10011024	2	12	3	2	10	10	10	8	2	4	4	5	13	10	8	8	no_DE	no_DE	LN-D	no_DE
Lus10015935	8	8	7	10	10	9	6	4	9	6	7	6	5	2	4	3	no_DE	no_DE	no_DE	LN-U
Lus10027945	7	6	6	3	11	21	22	11	9	10	4	12	56	44	17	67	HN-D	no_DE	LN-D	no_DE
Lus10027344	17	2	8	14	3	2	5	1	5	5	3	4	3	4	2	6	no_DE	HN-U	no_DE	no_DE
Lus10025252	4	21	7	4	20	21	10	6	6	6	11	8	17	21	82	20	no_DE	no_DE	LN-D	no_DE
Lus10042431	1	2	2	1	1	3	2	0	0	1	2	1	4	1	4	4	no_DE	no_DE	LN-D	no_DE
Lus10008010	30	13	29	38	11	11	12	11	33	25	31	25	18	27	10	28	no_DE	HN-U	no_DE	no_DE
Lus10036941	1	1	1	1	1	1	1	1	0	0	0	1	1	2	1	1	no_DE	no_DE	LN-D	no_DE
Lus10033562	0	0	1	1	0	0	0	0	1	1	1	1	0	0	0	0	no_DE	no_DE	no_DE	LN-U
Lus10019490	31	69	44	33	86	76	80	54	35	40	38	31	77	100	93	146	no_DE	no_DE	LN-D	no_DE
Lus10037559	16	28	18	13	25	31	41	27	17	20	16	21	53	68	56	104	no_DE	no_DE	LN-D	no_DE
Lus10015573	19	27	35	25	38	33	46	37	12	23	10	28	42	55	41	58	no_DE	no_DE	LN-D	no_DE
Lus10017599	8	13	14	9	12	11	23	17	8	11	6	10	17	14	22	26	no_DE	no_DE	LN-D	no_DE
Lus10025216	4	2	5	6	1	2	2	1	2	3	2	1	1	1	0	1	no_DE	HN-U	no_DE	no_DE
Lus10029333	95	44	58	113	57	64	44	51	67	108	63	59	24	33	13	28	no_DE	no_DE	no_DE	LN-U
Lus10006820	71	59	56	63	74	86	162	72	17	30	20	29	45	72	44	83	no_DE	no_DE	LN-D	no_DE
Lus10016331	5	2	3	5	1	1	1	2	4	6	8	4	2	3	2	1	no_DE	HN-U	no_DE	LN-U
Lus10035730	4	8	9	2	8	11	11	9	3	1	2	4	9	10	6	10	no_DE	no_DE	LN-D	no_DE
Lus10011346	34	38	76	49	76	62	88	99	27	59	25	87	70	148	169	157	no_DE	no_DE	LN-D	no_DE
Lus10012359	50	57	46	48	53	64	68	50	59	66	67	48	82	136	83	184	no_DE	no_DE	LN-D	no_DE
Lus10019256	6	4	3	4	6	4	10	3	4	6	4	3	9	10	7	13	no_DE	no_DE	LN-D	no_DE
Lus10017243	0	1	0	1	0	1	0	1	1	1	1	0	1	2	2	2	no_DE	no_DE	LN-D	no_DE
Lus10024029	6	4	3	6	3	4	3	3	6	6	7	5	3	2	3	2	no_DE	no_DE	no_DE	LN-U
Lus10034666	25	18	18	28	27	14	21	19	21	20	17	18	8	10	10	5	no_DE	no_DE	no_DE	LN-U
Lus10009847	102	159	144	125	171	129	239	234	74	88	101	96	126	209	205	220	no_DE	no_DE	LN-D	no_DE
Lus10031925	29	33	52	27	22	46	44	20	40	24	23	35	63	77	69	110	no_DE	no_DE	LN-D	no_DE
Lus10017866	8	7	6	10	11	7	9	7	8	7	5	4	2	4	1	1	no_DE	no_DE	no_DE	LN-U
Lus10032252	26	15	17	21	14	21	14	13	21	23	24	24	12	8	13	7	no_DE	no_DE	no_DE	LN-U
Lus10007530	39	129	68	36	92	78	130	156	77	87	50	74	79	162	189	218	no_DE	no_DE	LN-D	no_DE
Lus10036760	0	3	1	1	2	2	2	2	1	1	1	2	3	3	3	5	no_DE	no_DE	LN-D	no_DE
Lus10009085	1	2	2	2	2	1	0	2	4	4	3	2	1	1	2	0	no_DE	no_DE	no_DE	LN-U
Lus10019434	28	93	39	20	75	39	61	88	26	22	39	16	99	47	151	50	no_DE	no_DE	LN-D	no_DE
Lus10028526	6	9	8	7	7	7	10	9	3	5	4	7	16	17	15	19	no_DE	no_DE	LN-D	no_DE
Lus10010043	5	15	13	3	16	11	19	15	4	8	6	12	26	29	38	38	no_DE	no_DE	LN-D	no_DE
Lus10029874	72	81	54	57	63	96	110	52	42	49	33	47	115	148	72	181	no_DE	no_DE	LN-D	no_DE
Lus10037156	5	5	7	6	16	7	12	8	5	9	3	6	11	16	21	21	no_DE	no_DE	LN-D	no_DE
Lus10042412	2	0	1	1	0	0	1	0	0	0	0	0	2	3	0	1	no_DE	no_DE	LN-D	no_DE
Lus10005343	0	1	1	0	2	2	3	1	2	1	2	3	3	7	6	9	no_DE	no_DE	LN-D	no_DE
Lus10024971	0	0	0	0	0	0	0	0	0	0	0	0	0	1	1	0	no_DE	no_DE	LN-D	no_DE
Lus10032026	21	14	11	16	12	9	11	6	20	14	12	11	9	9	3	8	no_DE	no_DE	no_DE	LN-U
Lus10042154	1	1	1	0	1	1	1	1	0	1	0	1	2	1	1	2	no_DE	no_DE	LN-D	no_DE
Lus10002739	2	8	2	2	4	5	5	3	4	3	3	2	5	6	17	14	no_DE	no_DE	LN-D	no_DE
Lus10015632	36	70	97	39	112	70	144	93	20	27	23	21	60	59	59	76	no_DE	no_DE	LN-D	no_DE
Lus10016819	27	22	25	26	25	21	41	27	8	20	6	16	28	34	14	46	no_DE	no_DE	LN-D	no_DE
Lus10029395	1	1	0	0	0	0	1	1	0	0	1	0	2	2	1	2	no_DE	no_DE	LN-D	no_DE
Lus10041622	4	3	5	6	8	5	9	6	2	4	2	3	4	6	8	6	no_DE	no_DE	LN-D	no_DE
Lus10020658	1203	1301	1314	904	1262	1609	1809	1350	774	1109	704	1127	1608	2516	1458	2880	no_DE	no_DE	LN-D	no_DE
Lus10016144	5	3	4	9	3	3	2	6	13	9	14	6	2	4	5	2	no_DE	no_DE	no_DE	LN-U
Lus10032400	70	165	163	80	204	157	212	195	63	120	72	130	205	232	178	254	no_DE	no_DE	LN-D	no_DE
Lus10024457	13	14	10	12	18	15	15	10	6	7	5	7	17	14	5	17	no_DE	no_DE	LN-D	no_DE
Lus10015740	6	2	3	5	2	2	1	1	4	5	5	3	2	2	2	2	no_DE	HN-U	no_DE	no_DE
Lus10019975	0	0	1	0	1	0	0	0	0	0	0	0	1	2	1	1	no_DE	no_DE	LN-D	no_DE
Lus10001300	3	7	5	3	8	7	7	7	6	4	5	8	18	20	11	13	no_DE	no_DE	LN-D	no_DE
Lus10016205	75	46	65	80	37	64	24	25	57	62	65	62	25	22	14	16	no_DE	no_DE	no_DE	LN-U
Lus10014496	40	86	49	31	83	67	107	82	34	50	33	65	122	141	111	158	no_DE	no_DE	LN-D	no_DE
Lus10021422	10	6	7	12	7	9	4	5	11	13	16	8	5	4	6	5	no_DE	no_DE	no_DE	LN-U
Lus10011239	4	6	8	3	7	5	9	10	5	6	6	7	13	10	13	15	no_DE	no_DE	LN-D	no_DE
Lus10037490	72	31	49	74	31	37	22	28	50	64	63	45	34	28	23	20	no_DE	no_DE	no_DE	LN-U
Lus10030336	16	5	12	15	6	13	6	3	17	11	13	12	4	6	5	6	no_DE	no_DE	no_DE	LN-U
Lus10021067	5	8	3	5	6	8	17	9	1	3	3	3	13	18	18	30	no_DE	no_DE	LN-D	no_DE
Lus10035293	0	0	0	0	1	1	1	1	1	0	1	0	4	3	0	6	no_DE	no_DE	LN-D	no_DE
Lus10021210	7	4	6	8	4	6	4	3	6	7	6	5	3	2	3	3	no_DE	no_DE	no_DE	LN-U
Lus10003668	3	1	2	3	0	1	1	0	1	1	2	1	0	1	0	1	no_DE	HN-U	no_DE	no_DE
Lus10014340	12	22	9	7	12	11	23	13	18	17	12	9	17	40	21	39	no_DE	no_DE	LN-D	no_DE
Lus10036038	3	2	1	1	1	2	2	1	1	2	3	2	5	3	3	4	no_DE	no_DE	LN-D	no_DE
Lus10019387	49	30	31	40	22	26	20	21	34	26	24	22	12	15	11	14	no_DE	no_DE	no_DE	LN-U
Lus10019748	1	1	1	0	1	1	0	0	2	1	2	1	0	0	1	1	no_DE	no_DE	no_DE	LN-U
Lus10039391	292	429	253	208	370	465	412	451	300	394	302	339	662	784	523	882	no_DE	no_DE	LN-D	no_DE
Lus10012736	2	1	2	3	1	1	0	1	3	2	2	2	1	1	1	1	no_DE	HN-U	no_DE	LN-U
Lus10024559	3	3	2	3	3	2	3	3	5	4	3	3	2	1	1	2	no_DE	no_DE	no_DE	LN-U
Lus10006957	8	5	5	7	6	5	5	3	7	5	7	5	3	3	2	3	no_DE	no_DE	no_DE	LN-U
Lus10011137	3	16	12	3	26	12	19	20	1	1	4	3	8	12	20	10	no_DE	no_DE	LN-D	no_DE
Lus10004577	99	200	124	115	220	195	258	186	72	130	68	140	226	303	166	338	no_DE	no_DE	LN-D	no_DE
Lus10032038	31	46	43	32	70	69	87	61	11	25	11	25	42	53	30	42	no_DE	no_DE	LN-D	no_DE
Lus10016890	2	6	3	2	2	4	4	3	7	7	9	8	25	29	25	34	no_DE	no_DE	LN-D	no_DE
Lus10028493	4	10	14	5	25	9	22	19	2	8	6	5	8	10	27	10	no_DE	no_DE	LN-D	no_DE
Lus10022488	0	1	0	1	0	1	0	0	1	1	2	1	0	0	0	1	no_DE	no_DE	no_DE	LN-U
Lus10000527	8	15	7	8	16	7	29	13	9	14	5	9	23	22	11	23	no_DE	no_DE	LN-D	no_DE
Lus10033172	1	1	1	1	0	2	0	1	5	2	4	0	1	1	0	0	no_DE	no_DE	no_DE	LN-U
Lus10018756	1	3	1	1	4	4	4	5	1	1	1	2	3	4	4	5	HN-D	no_DE	LN-D	no_DE
Lus10033664	10	24	14	11	19	29	35	25	9	6	5	7	16	20	27	24	no_DE	no_DE	LN-D	no_DE
Lus10004302	3	10	5	3	11	13	10	10	7	4	5	7	16	16	15	13	no_DE	no_DE	LN-D	no_DE
Lus10013018	20	15	16	18	18	17	23	20	10	10	8	9	19	21	11	23	no_DE	no_DE	LN-D	no_DE
Lus10042391	21	35	25	24	35	51	54	27	28	23	21	24	52	57	42	76	no_DE	no_DE	LN-D	no_DE
Lus10008284	12	10	12	11	10	16	19	7	3	4	3	4	7	13	4	7	no_DE	no_DE	LN-D	no_DE
Lus10012522	0	0	0	0	0	0	0	0	0	0	0	0	0	0	0	1	no_DE	no_DE	LN-D	no_DE
Lus10032750	25	19	16	26	21	15	15	12	32	33	28	17	13	14	10	12	no_DE	no_DE	no_DE	LN-U
Lus10001130	7	7	6	7	6	9	5	5	10	8	9	6	5	2	4	1	no_DE	no_DE	no_DE	LN-U
Lus10039752	24	91	22	16	97	107	60	59	41	25	56	39	52	118	344	113	no_DE	no_DE	LN-D	no_DE
Lus10009511	2	3	1	2	1	1	2	1	5	2	2	3	1	1	1	1	no_DE	no_DE	no_DE	LN-U
Lus10012519	2	3	3	2	5	4	5	4	2	2	1	2	4	4	6	4	no_DE	no_DE	LN-D	no_DE
Lus10031655	34	83	95	33	101	105	141	114	9	21	14	24	30	63	93	66	no_DE	no_DE	LN-D	no_DE
Lus10026956	26	17	16	21	9	10	9	11	27	31	27	24	26	35	26	34	no_DE	HN-U	no_DE	no_DE
Lus10016254	2	3	3	3	4	3	3	5	2	2	1	1	3	3	2	5	no_DE	no_DE	LN-D	no_DE
Lus10027722	34	136	86	17	118	133	154	120	13	17	14	19	114	84	74	130	no_DE	no_DE	LN-D	no_DE
Lus10012231	113	301	125	115	272	236	339	290	154	178	100	161	224	379	359	477	no_DE	no_DE	LN-D	no_DE
Lus10039867	5	7	10	5	7	9	12	7	4	2	7	7	11	8	21	16	no_DE	no_DE	LN-D	no_DE
Lus10026237	55	91	112	78	142	106	152	126	19	39	19	65	87	106	88	119	no_DE	no_DE	LN-D	no_DE
Lus10032070	3	15	3	2	18	16	10	8	5	1	6	5	13	11	47	9	no_DE	no_DE	LN-D	no_DE
Lus10013620	12	43	12	10	56	37	26	16	13	8	7	5	16	15	63	26	no_DE	no_DE	LN-D	no_DE
Lus10035262	22	65	41	30	74	63	68	55	33	67	38	54	129	120	60	101	no_DE	no_DE	LN-D	no_DE
Lus10037572	2	5	3	4	2	1	4	9	7	8	9	7	2	3	5	0	no_DE	no_DE	no_DE	LN-U
Lus10042127	4	3	5	3	6	6	8	6	2	3	2	3	7	10	5	8	no_DE	no_DE	LN-D	no_DE
Lus10042560	0	2	2	0	1	1	4	4	0	2	1	1	5	2	3	6	no_DE	no_DE	LN-D	no_DE
Lus10024583	9	3	4	8	3	5	4	1	6	6	4	5	2	2	1	4	no_DE	no_DE	no_DE	LN-U
Lus10016166	86	102	61	71	85	111	69	77	40	38	40	65	114	125	43	105	no_DE	no_DE	LN-D	no_DE
Lus10040134	10	17	13	13	25	15	25	26	9	9	12	15	17	29	29	24	no_DE	no_DE	LN-D	no_DE
Lus10035490	2	2	2	2	3	2	2	1	3	2	2	3	1	1	1	1	no_DE	no_DE	no_DE	LN-U
Lus10005659	0	2	1	2	3	1	3	3	0	1	0	1	3	2	5	2	no_DE	no_DE	LN-D	no_DE
Lus10004037	380	175	172	294	126	88	176	111	587	439	443	407	222	183	131	188	no_DE	HN-U	no_DE	LN-U
Lus10019293	10	8	6	18	5	6	8	7	18	13	16	4	1	4	5	5	no_DE	no_DE	no_DE	LN-U
Lus10008098	26	22	15	25	27	16	14	12	40	30	31	24	15	16	14	17	no_DE	no_DE	no_DE	LN-U
Lus10019749	0	1	0	0	0	0	0	0	4	1	2	2	0	0	1	1	no_DE	no_DE	no_DE	LN-U
Lus10014967	21	10	11	21	5	8	9	3	10	15	17	8	16	16	9	21	no_DE	HN-U	no_DE	no_DE
Lus10022015	6	14	13	7	23	11	31	43	6	19	11	16	35	51	39	45	HN-D	no_DE	LN-D	no_DE
Lus10005578	18	39	41	23	60	59	63	47	9	16	9	19	22	26	34	26	no_DE	no_DE	LN-D	no_DE
Lus10006740	21	89	45	15	70	110	79	65	22	22	18	32	83	88	70	98	no_DE	no_DE	LN-D	no_DE
Lus10003206	5	4	5	9	7	7	7	5	4	7	5	7	3	3	3	1	no_DE	no_DE	no_DE	LN-U
Lus10018532	4	37	4	4	29	46	24	19	10	12	23	16	32	43	156	54	no_DE	no_DE	LN-D	no_DE
Lus10021759	1	0	1	1	0	1	1	2	1	1	0	0	2	1	3	3	no_DE	no_DE	LN-D	no_DE
Lus10020193	5	5	4	5	2	5	1	2	14	7	12	7	4	4	7	3	no_DE	no_DE	no_DE	LN-U
Lus10029882	54	79	61	53	66	100	66	69	46	75	70	76	166	153	101	147	no_DE	no_DE	LN-D	no_DE
Lus10019159	41	95	42	40	103	78	79	73	36	42	42	45	74	80	106	74	no_DE	no_DE	LN-D	no_DE
Lus10038703	35	38	31	32	40	40	63	33	16	26	19	28	55	59	24	54	no_DE	no_DE	LN-D	no_DE
Lus10009679	10	20	24	8	20	27	29	24	10	8	7	18	31	31	39	54	no_DE	no_DE	LN-D	no_DE
Lus10008808	15	53	17	19	76	61	63	28	21	17	21	18	47	63	86	54	no_DE	no_DE	LN-D	no_DE
Lus10026238	8	14	20	9	15	24	25	17	4	7	4	10	20	18	22	22	no_DE	no_DE	LN-D	no_DE
Lus10036881	2	9	3	2	6	6	8	9	3	6	3	5	7	10	12	7	no_DE	no_DE	LN-D	no_DE
Lus10020085	1	5	5	1	4	7	4	4	2	1	2	2	5	6	10	8	no_DE	no_DE	LN-D	no_DE
Lus10031810	0	0	1	0	8	0	1	0	0	0	0	0	0	1	1	0	no_DE	no_DE	LN-D	no_DE

## Sheet: Supplementary Table S6
Table S6. Annotated diferentially expressed genes under contrasting N conditions. The top three hits are shown for every gene.
QTL	geneID	DEG in genotype	SwissProtID	E-value	%ID	ProteinName	Description
Lu1_10175480	Lus10022675	LNU	O80920	1.29e-80	79.012	Abscisic acid receptor PYL4 (ABI1-binding protein 2) (PYR1-like protein 4) (Regulatory components of ABA receptor 10)	Receptor for abscisic acid (ABA) required for ABA-mediated responses such as stomatal closure and germination inhibition. Inhibits the activity of group-A protein phosphatases type 2C (PP2Cs) when activated by ABA (PubMed:19624469, PubMed:23844015, PubMed:21658606). Can be activated by both (-)-ABA and (+)-ABA (PubMed:23844015). {ECO:0000269|PubMed:19624469, ECO:0000269|PubMed:21658606, ECO:00002…
Lu1_10175480	Lus10022675	LNU	Q9FLB1	1.57e-70	69.536	Abscisic acid receptor PYL5 (ABI1-binding protein 3) (PYR1-like protein 5) (Regulatory components of ABA receptor 8)	Receptor for abscisic acid (ABA) required for ABA-mediated responses such as stomatal closure and germination inhibition. Inhibits the activity of group-A protein phosphatases type 2C (PP2Cs) in an ABA-independent manner but more efficiently when activated by ABA. Confers enhanced sensitivity to ABA (PubMed:19407143, PubMed:19624469, PubMed:23844015, PubMed:21658606). Can be activated by both (-)…
Lu1_10175480	Lus10022675	LNU	Q8S8E3	5.46e-75	67.073	Abscisic acid receptor PYL6 (ABI1-binding protein 5) (PYR1-like protein 6) (Regulatory components of ABA receptor 9)	Receptor for abscisic acid (ABA) required for ABA-mediated responses such as stomatal closure and germination inhibition. Inhibits the activity of group-A protein phosphatases type 2C (PP2Cs) in an ABA-independent manner but more efficiently when activated by ABA (PubMed:23844015, PubMed:21658606). Can be activated by both (-)-ABA and (+)-ABA (PubMed:23844015). May link ABA and jasmonate signalin…
Lu1_12954522	Lus10005204	LNU	Q94F58	1.09e-90	53.383	NAC domain-containing protein 89 (ANAC089) (Protein FRUCTOSE-SENSING QUANTITATIVE TRAIT LOCUS 6)	Transcription factor involved in plant cell division. {ECO:0000269|PubMed:16803883}.
Lu1_12954522	Lus10005204	LNU	Q9LXL9	9.84e-83	52.419	NAC domain-containing protein 60 (ANAC060) (Protein NTM1-like 5)	Transcriptional activator activated by proteolytic cleavage through regulated intramembrane proteolysis (RIP) (By similarity). Transcription factor involved in modulation of abscisic acid (ABA) signaling. Attenuates ABA sensitivity and glucose-induced ABA accumulation. Reduces the expression of ABI4 gene. {ECO:0000250|UniProtKB:Q949N0, ECO:0000269|PubMed:24625790}.
Lu1_12954522	Lus10005204	LNU	Q9XIN7	4.62e-90	54.789	NAC domain-containing protein 40 (ANAC040) (Protein NTM1-like 8)	Transcriptional activator activated by proteolytic cleavage through regulated intramembrane proteolysis (RIP), probably via metalloprotease activity. Regulates gibberellic acid-mediated salt-responsive repression of seed germination and flowering via FT, thus delaying seed germination under high salinity conditions. {ECO:0000269|PubMed:17410378, ECO:0000269|PubMed:18363782, ECO:0000269|PubMed:197…
Lu1_25965118	Lus10006563	LNU	Q9ASW8	7.76e-27	48.421	Protein WVD2-like 2	Microtubule-associated protein (MAP) that regulates the orientation of interphase cortical microtubules. {ECO:0000250|UniProtKB:Q8GYX9}.
Lu1_25965118	Lus10006563	LNU	Q84ZT9	1.53e-19	60.714	Protein WAVE-DAMPENED 2 (AtWVD2)	Microtubule-associated protein (MAP) that regulates the orientation of interphase cortical microtubules. Able to bundle microtubules in vitro. Modulates both rotational polarity and anisotropic cell expansion during organ growth. Promotes clockwise root and etiolated hypocotyls coiling, clockwise leaf curling, but left-handed petiole twisting. {ECO:0000269|PubMed:12586874, ECO:0000269|PubMed:1731…
Lu1_25965118	Lus10006563	LNU	Q8GYX9	1.99e-16	47.126	Protein WVD2-like 1 (AtWDL1)	Microtubule-associated protein (MAP) that regulates the orientation of interphase cortical microtubules. Modulates both rotational polarity and anisotropic cell expansion during organ growth. Promotes clockwise root and etiolated hypocotyls coiling, clockwise leaf curling, but left-handed petiole twisting. {ECO:0000269|PubMed:12586874, ECO:0000269|PubMed:17319849}.
Lu1_25965118	Lus10006547	LNU	Q8H4S4	2.98e-87	65.464	NAC domain-containing protein 10 (ONAC010) (NAC transcription factor ONAC010)	Transcription factor of the NAC family associated with male fertility. Involved in anther development, but not in senescence. Reduced expression of NAC5 via RNAi leads to male-sterility. {ECO:0000269|PubMed:22278768}.
Lu1_25965118	Lus10006547	LNU	Q84TD6	1.33e-100	56.113	NAC transcription factor 47 (NAC domain-containing protein 47) (ANAC047) (Protein SPEEDY HYPONASTIC GROWTH)	Transcription factor that binds to the promoter of ACO5, an ACC oxidase involved in ethylene biosynthesis. Mediates waterlogging-induced hyponastic leaf movement, and cell expansion in abaxial cells of the basal petiole region, by directly regulating the expression of ACO5 (PubMed:24363315). Required for normal seed development and morphology (PubMed:18849494). {ECO:0000269|PubMed:18849494, ECO:0…
Lu1_25965118	Lus10006547	LNU	A2YMR0	2.14e-86	64.433	NAC transcription factor ONAC010	Transcription factor of the NAC family associated with male fertility. {ECO:0000250}.
Lu1_25965118	Lus10006552	LNU	P09762	3.6e-88	65.306	Wound-induced protein WIN2
Lu1_25965118	Lus10006552	LNU	P02877	8.85e-85	63.59	Pro-hevein (Major hevein) [Cleaved into: Hevein; Win-like protein]	N-acetyl-D-glucosamine / N-acetyl-D-neuraminic acid binding lectin. Can inhibit fungal growth.
Lu1_25965118	Lus10006552	LNU	P09761	1.95e-90	64.5	Wound-induced protein WIN1
Lu1_28369667	Lus10018926	LNU	Q84VY3	0	81.159	Stearoyl-[acyl-carrier-protein] 9-desaturase 6, chloroplastic (Stearoyl-ACP desaturase 6) (EC 1.14.19.2) (Acyl-[acyl-carrier-protein] desaturase 6)	Converts stearoyl-ACP to oleoyl-ACP by introduction of a cis double bond between carbons 9 and 10 of the acyl chain. {ECO:0000250|UniProtKB:P22337}.
Lu1_28369667	Lus10018926	LNU	P22337	0	71.014	Stearoyl-[acyl-carrier-protein] 9-desaturase, chloroplastic (Stearoyl-ACP desaturase) (EC 1.14.19.2) (Acyl-[acyl-carrier-protein] desaturase) (Delta(9) stearoyl-acyl carrier protein desaturase)	Converts stearoyl-ACP to oleoyl-ACP by introduction of a cis double bond between carbons 9 and 10 of the acyl chain. {ECO:0000269|PubMed:17088542, ECO:0000269|PubMed:21930947}.
Lu1_28369667	Lus10018926	LNU	P32061	1.57e-180	70.725	Acyl-[acyl-carrier-protein] desaturase, chloroplastic (EC 1.14.19.-)	Introduces a cis double bond in the acyl chain of an acyl-[acyl-carrier protein]. {ECO:0000305}.
Lu1_3301944	Lus10042369	HND	Q9MBG5	4.64e-32	55.357	Probable calcium-binding protein CML45 (Calmodulin-like protein 45)	Potential calcium sensor. {ECO:0000250}.
Lu1_3301944	Lus10042369	HND	Q9SN89	1.93e-16	56.716	Probable calcium-binding protein CML47 (Calmodulin-like protein 47)	Potential calcium sensor. {ECO:0000250}.
Lu1_3301944	Lus10042369	HND	Q93Z27	3.4e-37	42.857	Probable calcium-binding protein CML46 (Calmodulin-like protein 46)	Potential calcium sensor. {ECO:0000250}.
Lu1_4965387	Lus10002807	LNU	P36401	8.96e-124	57.143	Glucan endo-1,3-beta-glucosidase, acidic isoform PR-Q' (EC 3.2.1.39) ((1->3)-beta-glucan endohydrolase) ((1->3)-beta-glucanase) (Beta-1,3-endoglucanase) (PR-35)	Implicated in the defense of plants against pathogens.
Lu1_4965387	Lus10002807	LNU	P52408	6.2e-130	59.81	Glucan endo-1,3-beta-glucosidase, basic isoform (EC 3.2.1.39) ((1->3)-beta-glucan endohydrolase) ((1->3)-beta-glucanase) (Beta-1,3-endoglucanase) (PpGns1)	Is thought to be an important plant defense-related product against fungal pathogens.
Lu1_4965387	Lus10002807	LNU	Q03773	1.18e-121	57.009	Glucan endo-1,3-beta-glucosidase (EC 3.2.1.39) ((1->3)-beta-glucan endohydrolase) ((1->3)-beta-glucanase) (Beta-1,3-endoglucanase)	Is thought to be an important plant defense-related product against fungal pathogens. Is capable of releasing soluble and highly active elicitor molecules from fungus cell walls.
Lu1_4965387	Lus10002834	HNU|LNU	O23193	4.87e-79	56.364	CBS domain-containing protein CBSX1, chloroplastic (CBS domain-containing protein 2) (AtCDCP2) (Protein LOSS OF THE TIMING OF ET AND JA BIOSYNTHESIS 2) (AtLEJ2)
Lu1_4965387	Lus10002834	HNU|LNU	Q9C5D0	8.23e-87	66	CBS domain-containing protein CBSX2, chloroplastic (CBS domain-containing protein 1) (AtCDCP1) (Protein LOSS OF THE TIMING OF ET AND JA BIOSYNTHESIS 1) (AtLEJ1)
Lu1_5242415	Lus10012035	LNU	Q9SVL6	5.72e-73	57.635	Cold-regulated 413 plasma membrane protein 2 (AtCOR413-PM2)
Lu1_5242415	Lus10012035	LNU	O23164	9.42e-74	58.706	Cold-regulated 413 plasma membrane protein 4 (AtCOR413-PM4)
Lu1_5242415	Lus10012035	LNU	Q9XIM7	3.38e-70	65.775	Cold-regulated 413 plasma membrane protein 1 (AtCOR413-PM1) (WCOR413-like protein)
Lu1_5242415	Lus10012002	LNU	Q93YW8	7.1e-93	44.72	GDSL esterase/lipase At4g18970 (EC 3.1.1.-) (Extracellular lipase At4g18970)
Lu1_5242415	Lus10012002	LNU	Q9C7N4	5.14e-95	43.827	GDSL esterase/lipase At1g29670 (EC 3.1.1.-) (Extracellular lipase At1g29670)
Lu1_5242415	Lus10012002	LNU	Q9FK75	1.73e-93	44.969	GDSL esterase/lipase At5g45670 (EC 3.1.1.-) (Extracellular lipase At5g45670)
Lu1_6326887	Lus10034298	LNU	P0CW97	4.47e-44	53.719	Protein PLANT CADMIUM RESISTANCE 3 (AtPCR3)	May be involved in heavy metals transport. {ECO:0000250}.
Lu1_6326887	Lus10034298	LNU	D9HP26	2.89e-44	59.829	Cell number regulator 10 (ZmCNR10)
Lu1_6326887	Lus10034298	LNU	Q9LQU4	2.11e-48	56.198	Protein PLANT CADMIUM RESISTANCE 2 (AtPCR2)	Zinc transporter acting in both zinc extrusion and long-distance zinc transport. Involved in the loading of zinc into the xyleme and in the detoxification of excess zinc at the epidermal cells. Acts independently from the zinc transporters HMA2 and HMA4. May be also involved in cadmium resistance. {ECO:0000269|PubMed:15181212, ECO:0000269|PubMed:20647347}.
Lu1_9592260	Lus10004226	LNU	Q8RYD3	1.14e-44	64.754	B3 domain-containing protein At3g11580 (Protein AUXIN RESPONSE FACTOR 32)
Lu1_9592260	Lus10004226	LNU	Q8GYJ2	1.04e-43	43.277	B3 domain-containing protein At2g36080 (Protein AUXIN RESPONSIVE FACTOR 31)
Lu1_9592260	Lus10004226	LNU	Q9FNI3	1.72e-50	48.416	B3 domain-containing protein At5g06250
Lu1_9831112	Lus10022736	HND|LND	Q9LY00	3.83e-18	32.609	Probable WRKY transcription factor 70 (WRKY DNA-binding protein 70)	Transcription factor involved in senescence, biotic and abiotic stress responses by modulating various phytohormones signaling pathways (PubMed:14742872, PubMed:16623907, PubMed:17310369, PubMed:28576847). Interacts specifically with the W box (5'-(T)TGAC[CT]-3'), a frequently occurring elicitor-responsive cis-acting element (By similarity). Binds to the 5'-[CT]GACTTTT-3' motif in promoters of ta…
Lu1_9831112	Lus10022736	HND|LND	K4BIZ9	8.84e-23	36.994	WRKY DNA-binding transcription factor 70 (SlWRKY70)	Transcription factor involved in senescence, biotic and abiotic stress responses by modulating various phytohormones signaling pathways (By similarity). Interacts specifically with the W box (5'-(T)TGAC[CT]-3'), a frequently occurring elicitor-responsive cis-acting element (By similarity). Required for the resistance (R) gene Mi-1-mediated resistance to potato aphid (e.g. M.euphorbiae) and root-k…
Lu1_9831112	Lus10022736	HND|LND	Q9LZV6	8.19e-20	34.653	Probable WRKY transcription factor 62 (WRKY DNA-binding protein 62)	Transcription factor. Interacts specifically with the W box (5'-(T)TGAC[CT]-3'), a frequently occurring elicitor-responsive cis-acting element (By similarity). {ECO:0000250}.
Lu1_9831112	Lus10022748	LNU	O22932	1.98e-158	57.763	CBL-interacting serine/threonine-protein kinase 11 (EC 2.7.11.1) (SNF1-related kinase 3.22) (SOS2-like protein kinase PKS5) (SOS3-interacting protein 4)	CIPK serine-threonine protein kinases interact with CBL proteins. Binding of a CBL protein to the regulatory NAF domain of CIPK protein lead to the activation of the kinase in a calcium-dependent manner. Acts as a negative regulator of the plasma membrane proton pump AHA2 by preventing its interaction with 14-3-3 protein. {ECO:0000269|PubMed:17483306}.
Lu1_9831112	Lus10022748	LNU	Q9SN43	4.05e-138	53.145	CBL-interacting serine/threonine-protein kinase 12 (EC 2.7.11.1) (SNF1-related kinase 3.9) (SOS2-like protein kinase PKS8)	CIPK serine-threonine protein kinases interact with CBL proteins. Binding of a CBL protein to the regulatory NAF domain of CIPK protein lead to the activation of the kinase in a calcium-dependent manner (By similarity). {ECO:0000250}.
Lu1_9831112	Lus10022748	LNU	Q9LZW4	1.68e-159	60	CBL-interacting serine/threonine-protein kinase 14 (EC 2.7.11.1) (SNF1-related kinase 3.15) (SOS2-like protein kinase PKS24) (Serine/threonine-protein kinase SR1) (AtSR1)	CIPK serine-threonine protein kinases interact with CBL proteins. Binding of a CBL protein to the regulatory NAF domain of CIPK protein lead to the activation of the kinase in a calcium-dependent manner (By similarity). {ECO:0000250}.
Lu10_11578585	Lus10032750	LND	Q5Z5R4	0	57.95	Ent-kaurene oxidase 2 (OsKO2) (EC 1.14.14.86) (Cytochrome P450 701A6) (Ent-kaurene oxidase-like 2) (OsKOL2) (OsKOS3) (Protein DWARF 35)	Catalyzes three successive oxidations of the 4-methyl group of ent-kaurene giving kaurenoic acid, a key step in gibberellins (GAs) biosynthesis. GAs, which are involved many processes, including stem elongation, play a central role in plant development. {ECO:0000269|PubMed:15316288, ECO:0000269|PubMed:22247270, ECO:0000269|PubMed:22487175}.
Lu10_11578585	Lus10032750	LND	A0A0G2RKY1	0	63.45	Ent-kaurene oxidase (SmKO) (EC 1.14.14.86) (Cytochrome P450 701A40)	Catalyzes three successive oxidations of the 4-methyl group of ent-kaurene giving kaurenoic acid, a key step in gibberellins (GAs) biosynthesis (PubMed:26971881). GAs, which are involved many processes, including stem elongation, play a central role in plant development (Probable). {ECO:0000269|PubMed:26971881, ECO:0000305|PubMed:26971881}.
Lu10_11578585	Lus10032750	LND	Q93ZB2	0	60.041	Ent-kaurene oxidase, chloroplastic (AtKO1) (EC 1.14.14.86) (Cytochrome P450 701A3)	Catalyzes three successive oxidations of the 4-methyl group of ent-kaurene giving kaurenoic acid, a key step in gibberellins (GAs) biosynthesis. GAs, which are involved many processes, including stem elongation, play a central role in plant development. {ECO:0000269|PubMed:20698828, ECO:0000269|PubMed:9671797}.
Lu10_13207100	Lus10001130	LND	Q9FHA4	0	45.235	Subtilisin-like protease SBT1.9 (EC 3.4.21.-) (Subtilase subfamily 1 member 9) (AtSBT1.9)
Lu10_13207100	Lus10001130	LND	O82777	0	46.102	Subtilisin-like protease SBT3 (EC 3.4.21.-) (LeSBT3) (SlSBT3) (Subtilase 3)	Serine protease (PubMed:19332543, PubMed:19407393, PubMed:19805099, PubMed:27451395, PubMed:27259555). Has preference for Gln in the P1 position and Lys in the P2 position of oligopeptide substrates. Active also with His in the P1 position (PubMed:19332543). Involved in resistance against insects partly by regulating expression of systemic wound response genes and possibly by its post-ingestive a…
Lu10_13207100	Lus10001130	LND	Q9LUM3	8.86e-168	41.48	Subtilisin-like protease SBT1.5 (EC 3.4.21.-) (Subtilase subfamily 1 member 5) (AtSBT1.5)
Lu10_13429467	Lus10042679	LNU	Q8LEB6	2.37e-76	42.012	Probable receptor-like protein kinase At5g18500 (EC 2.7.11.1)
Lu10_13429467	Lus10042679	LNU	O04086	3.1e-105	39.13	Probable receptor-like protein kinase At1g11050 (EC 2.7.11.1)
Lu10_13429467	Lus10042679	LNU	P93050	0	57.119	Probable LRR receptor-like serine/threonine-protein kinase RKF3 (EC 2.7.11.1) (Receptor-like kinase in flowers 3)
Lu10_1525617	Lus10031713	LNU	Q9STY5	4.14e-62	49.5	Pectinesterase inhibitor 11 (Pectin methylesterase inhibitor 11) (AtPMEI11)	Pectin methylesterase (PME) inhibitor involved in the maintenance of cell wall integrity in response to necrotrophic pathogens. Modulates PME activity and pectin methylesterification during infection by Botrytis cinerea and contributes to resistance against the pathogen. {ECO:0000269|PubMed:28082716}.
Lu10_1525617	Lus10031713	LNU	Q9SB37	2.72e-58	50.259	Pectinesterase inhibitor 7 (Pectin methylesterase inhibitor 7) (AtPMEI7)	Pectin methylesterase (PME) inhibitor that can target the PME3 and may regulate homogalacturonan methylesterification during plant development. {ECO:0000269|PubMed:26183897}.
Lu10_1525617	Lus10031713	LNU	P17407	5.08e-61	53.049	21 kDa protein (1.2 protein)
Lu10_15523327	Lus10018711	LND	Q6WNQ8	6.51e-134	47.02	Cytochrome P450 81E8 (EC 1.14.13.-)	Probable monooxygenases exhibiting no activity with isoflavones such as formononetin, biochanin A, pseudobaptigenin, daidzein, genistein, isoformononetin and prunetin, or with flavonoids including naringenin, liquiritigenin, apigenin, luteolin, or kaempferol. {ECO:0000269|PubMed:14617078}.
Lu10_15523327	Lus10018711	LND	P93147	2.24e-135	44.88	Isoflavone 2'-hydroxylase (EC 1.14.14.90) (CYP GE-3) (Cytochrome P450 81E1) (Cytochrome P450 91A4)	Catalyzes the hydroxylation of isoflavones, daidzein and formononetin, to yield 2'-hydroxyisoflavones, 2'-hydroxydaidzein, and 2'-hydroxyformononetin, respectively. {ECO:0000269|PubMed:9790908}.
Lu10_15523327	Lus10018711	LND	W8JMU7	2.08e-138	47.265	Cytochrome P450 81Q32 (CrCYP81Q32) (EC 1.14.-.-)
Lu10_15674355	Lus10018756	HNU|LNU	P93002	4.76e-169	49.177	Regulatory protein NPR1 (BTB/POZ domain-containing protein NPR1) (Non-inducible immunity protein 1) (Nim1) (Nonexpresser of PR genes 1) (Salicylic acid insensitive 1) (Sai1)	May act as a substrate-specific adapter of an E3 ubiquitin-protein ligase complex (CUL3-RBX1-BTB) which mediates the ubiquitination and subsequent proteasomal degradation of target proteins (By similarity). Key positive regulator of the SA-dependent signaling pathway that negatively regulates JA-dependent signaling pathway. Mediates the binding of TGA factors to the as-1 motif found in the pathog…
Lu10_15674355	Lus10018756	HNU|LNU	Q5D0W8	0	56.396	BTB/POZ domain and ankyrin repeat-containing protein NPR1 (OsNPR1) (NPR1 homolog 1) (OsNH1)	Key positive factor of disease resistance (PubMed:15986920, Ref.2). Involved in defense response against the bacterial blight disease caused by Xanthomonas oryzae pv. oryzae (Xoo). Plants over-expressing NPR1/NH1 acquire high levels of resistance to Xoo, express constitutively defense genes and develop lesion-mimic spots on leaves at pre-flowering stage (PubMed:15986920). Involved in basal resist…
Lu10_15674355	Lus10018756	HNU|LNU	Q9FDY4	0	55.993	BTB/POZ domain and ankyrin repeat-containing protein NPR1 (OsNPR1) (NPR1 homolog 1) (OsNH1)	Key positive factor of disease resistance. Plays an essential role in benzothiadiazole (BTH)-induced resistance to the blast fungus disease caused by Magnaporthe oryzae (PubMed:20924648). Involved in defense response against the bacterial blight disease caused by Xanthomonas oryzae pv. oryzae (Xoo). Over-expression of NPR1/NH1 confers disease resistance to Xoo, but also enhances herbivore suscept…
Lu10_15674355	Lus10018727	LNU	O22174	2.3e-45	54.362	Ethylene-responsive transcription factor ERF008	Probably acts as a transcriptional activator. Binds to the GCC-box pathogenesis-related promoter element. May be involved in the regulation of gene expression by stress factors and by components of stress signal transduction pathways (By similarity). {ECO:0000250}.
Lu10_15674355	Lus10018727	LNU	Q8LC30	5.05e-46	58.741	Ethylene-responsive transcription factor RAP2-1 (Protein RELATED TO APETALA2 1)	Probably acts as a transcriptional activator. Binds to the GCC-box pathogenesis-related promoter element. May be involved in the regulation of gene expression by stress factors and by components of stress signal transduction pathways (By similarity). {ECO:0000250}.
Lu10_15674355	Lus10018727	LNU	Q9FH94	1.31e-47	76.289	Ethylene-responsive transcription factor ERF010	Probably acts as a transcriptional activator. Binds to the GCC-box pathogenesis-related promoter element. May be involved in the regulation of gene expression by stress factors and by components of stress signal transduction pathways (By similarity). {ECO:0000250}.
Lu10_15674355	Lus10018752	LND	R4HZ96	5.51e-87	61.194	Beta-carotene isomerase D27, chloroplastic (EC 5.2.1.14) (Protein DWARF-27)	Involved in strigolactones biosynthesis by catalyzing the isomerization of the C9-C10 double bond in all-trans-beta-carotene leading to 9-cis-beta-carotene and providing the substrate for CCD7 (PubMed:26503135). Strigolactones are hormones that inhibit tillering and shoot branching through the MAX-dependent pathway, contribute to the regulation of shoot architectural response to phosphate-limitin…
Lu10_15674355	Lus10018752	LND	C7AU21	1.82e-83	51.19	Beta-carotene isomerase D27, chloroplastic (EC 5.2.1.14) (Protein DWARF-27)	Involved in strigolactones biosynthesis by catalyzing the isomerization of the C9-C10 double bond in all-trans-beta-carotene leading to 9-cis-beta-carotene and providing the substrate for CCD7. Strigolactones are hormones that inhibit tillering and shoot branching through the MAX-dependent pathway, contribute to the regulation of shoot architectural response to phosphate-limiting conditions and f…
Lu10_15674355	Lus10018752	LND	Q7XA78	3.38e-67	52.308	Beta-carotene isomerase D27, chloroplastic (EC 5.2.1.14) (Protein DWARF-27 homolog) (AtD27)	Involved in strigolactones biosynthesis by catalyzing the isomerization of the C9-C10 double bond in all-trans-beta-carotene leading to 9-cis-beta-carotene and providing the substrate for CCD7. Strigolactones are hormones that inhibit tillering and shoot branching through the MAX-dependent pathway, contribute to the regulation of shoot architectural response to phosphate-limiting conditions and f…
Lu10_15998665	Lus10022924	LNU	Q9C8G5	0	67.692	CSC1-like protein ERD4 (Hyperosmolality-gated Ca2+ permeable channel 3.1) (AtOSCA3.1) (Protein EARLY-RESPONSIVE TO DEHYDRATION STRESS 4)	Acts as a hyperosmolarity-gated non-selective cation channel that permeates Ca(2+) ions (PubMed:30190597). Mechanosensitive ion channel that converts mechanical stimuli into a flow of ions (PubMed:30190597). {ECO:0000269|PubMed:30190597}.
Lu10_15998665	Lus10022924	LNU	Q9SY14	1.17e-87	30.946	CSC1-like protein At4g02900	Acts as an osmosensitive calcium-permeable cation channel. {ECO:0000250}.
Lu10_15998665	Lus10022924	LNU	A9LIW2	0	66.48	CSC1-like protein ERD4 (Protein EARLY-RESPONSIVE TO DEHYDRATION STRESS 4)	Acts as an osmosensitive calcium-permeable cation channel. {ECO:0000250, ECO:0000269|PubMed:22431979}.
Lu10_15998665	Lus10022935	HNU|LNU	Q9LND1	2.32e-28	46.857	Ethylene-responsive transcription factor ERF094 (Protein OCTADECANOID-RESPONSIVE ARABIDOPSIS AP2/ERF 59)	Probably acts as a transcriptional activator. Binds to the GCC-box pathogenesis-related promoter element. May be involved in the regulation of gene expression by stress factors and by components of stress signal transduction pathways. Acts as an essential integrator of the JA and ethylene signal transduction pathways. Activates the expression of the PDF1.2A gene. {ECO:0000269|PubMed:18467450}.
Lu10_15998665	Lus10022935	HNU|LNU	Q8VYM0	3.95e-27	62.264	Ethylene-responsive transcription factor 15 (AtERF15) (Ethylene-responsive element-binding factor 15) (EREBP-15)	May act as a transcriptional activator. Binds to the GCC-box pathogenesis-related promoter element. Involved in the regulation of gene expression by stress factors and by components of stress signal transduction pathways (By similarity). {ECO:0000250, ECO:0000269|PubMed:11950980}.
Lu10_15998665	Lus10022935	HNU|LNU	A0A3Q7I5Y9	2.28e-27	61.321	Ethylene-response factor C3 (Sl.ERF.C.3) (Ethylene-responsive element-binding factor C3) (Ethylene-responsive transcription factor C3)	Transcription activator that binds to the GCC-box cis-acting elements found in the promoter regions of ethylene-responsive genes (PubMed:23057995). Acts downstream of MYC2 in the jasmonate-mediated response to Botrytis cinerea infection (PubMed:28733419). With MYC2 forms a transcription module that regulates pathogen-responsive genes (PubMed:28733419). {ECO:0000269|PubMed:23057995, ECO:0000269|Pu…
Lu10_16957730	Lus10002355	LNU	Q8DKR7	5.57e-16	52.239	Chaperone protein DnaJ	Participates actively in the response to hyperosmotic and heat shock by preventing the aggregation of stress-denatured proteins and by disaggregating proteins, also in an autonomous, DnaK-independent fashion. Unfolded proteins bind initially to DnaJ; upon interaction with the DnaJ-bound protein, DnaK hydrolyzes its bound ATP, resulting in the formation of a stable complex. GrpE releases ADP from …
Lu10_16957730	Lus10002355	LNU	Q9LCQ4	2.68e-15	44.565	Chaperone protein DnaJ	Participates actively in the response to hyperosmotic and heat shock by preventing the aggregation of stress-denatured proteins and by disaggregating proteins, also in an autonomous, DnaK-independent fashion. Unfolded proteins bind initially to DnaJ; upon interaction with the DnaJ-bound protein, DnaK hydrolyzes its bound ATP, resulting in the formation of a stable complex. GrpE releases ADP from …
Lu10_16957730	Lus10002355	LNU	Q9SDN0	2.54e-40	51.908	Chaperone protein dnaJ 20, chloroplastic (AtDjC20) (AtJ20)	Plays a continuous role in plant development probably in the structural organization of compartments. {ECO:0000250}.
Lu10_16957730	Lus10002356	LND	B5YAR4	4.22e-16	46.739	Chaperone protein DnaJ	Participates actively in the response to hyperosmotic and heat shock by preventing the aggregation of stress-denatured proteins and by disaggregating proteins, also in an autonomous, DnaK-independent fashion. Unfolded proteins bind initially to DnaJ; upon interaction with the DnaJ-bound protein, DnaK hydrolyzes its bound ATP, resulting in the formation of a stable complex. GrpE releases ADP from …
Lu10_16957730	Lus10002356	LND	Q8DKR7	1.16e-16	44.33	Chaperone protein DnaJ	Participates actively in the response to hyperosmotic and heat shock by preventing the aggregation of stress-denatured proteins and by disaggregating proteins, also in an autonomous, DnaK-independent fashion. Unfolded proteins bind initially to DnaJ; upon interaction with the DnaJ-bound protein, DnaK hydrolyzes its bound ATP, resulting in the formation of a stable complex. GrpE releases ADP from …
Lu10_16957730	Lus10002356	LND	Q9SDN0	2.73e-40	58.772	Chaperone protein dnaJ 20, chloroplastic (AtDjC20) (AtJ20)	Plays a continuous role in plant development probably in the structural organization of compartments. {ECO:0000250}.
Lu10_16957730	Lus10002343	LNU	Q9LVJ0	4.32e-45	34.65	UV-B-induced protein At3g17800, chloroplastic
Lu10_16957730	Lus10002353	LNU	Q9SFV7	0	65.702	GTP cyclohydrolase 1 (EC 3.5.4.16) (GTP cyclohydrolase I)	GTP cyclohydrolase 1 is the first enzyme in the biosynthetic pathway leading to folic acid. {ECO:0000269|PubMed:12221287}.
Lu10_16957730	Lus10002353	LNU	Q94465	1.89e-36	47.059	GTP cyclohydrolase 1 (EC 3.5.4.16) (GTP cyclohydrolase I) (GTP-CH) (GTP-CH-I)	First enzyme in the biosynthesis of tetrahydrobiopterin (BH4) (PubMed:8870645). Catalyzes the conversion of GTP into dihydroneopterin triphosphate (7,8-dihydroneopterin 3'-triphosphate), which is subsequently catalyzed by 6-pyruvoyltetrahydropterin synthase (ptsA) and sepiapterin reductase (sprA) (PubMed:8870645). {ECO:0000269|PubMed:8870645}.
Lu10_16957730	Lus10002353	LNU	Q8VYU3	0	67.666	GTP cyclohydrolase 1 (EC 3.5.4.16) (GTP cyclohydrolase I)	GTP cyclohydrolase 1 is the first enzyme in the biosynthetic pathway leading to folic acid. {ECO:0000269|PubMed:12221287}.
Lu10_476659	Lus10009679	LNU	Q9C942	2.74e-37	30.479	Caffeoylshikimate esterase (EC 3.1.1.-) (Lysophospholipase 2) (LysoPL2)	Esterase involved in the biosynthesis of lignin. Hydrolyzes caffeoylshikimate into caffeate and shikimate. Together with 4-coumarate--CoA ligase (4CL), acts on an alternative reaction for the formation of caffeoyl-CoA and bypasses the second reaction of shikimate O-hydroxycinnamoyltransferase (HST). Accepts also 4-coumaroylshikimate as substrate, but with lower activity. According to PubMed:20345…
Lu10_476659	Lus10009679	LNU	Q99685	1.83e-38	32.792	Monoglyceride lipase (MGL) (EC 3.1.1.23) (HU-K5) (Lysophospholipase homolog) (Lysophospholipase-like) (Monoacylglycerol lipase) (MAGL)	Converts monoacylglycerides to free fatty acids and glycerol (PubMed:19029917, PubMed:20079333, PubMed:21049984, PubMed:22969151, PubMed:24368842). Hydrolyzes the endocannabinoid 2-arachidonoylglycerol, and thereby contributes to the regulation of endocannabinoid signaling, nociperception and perception of pain (PubMed:19029917, PubMed:20079333, PubMed:21049984, PubMed:22969151, PubMed:24368842).…
Lu10_476659	Lus10009679	LNU	Q8R431	5.44e-38	31.724	Monoglyceride lipase (MGL) (EC 3.1.1.23) (Monoacylglycerol lipase) (MAGL)	Converts monoacylglycerides to free fatty acids and glycerol (PubMed:12136125). Hydrolyzes the endocannabinoid 2-arachidonoylglycerol, and thereby contributes to the regulation of endocannabinoid signaling, nociperception and perception of pain (PubMed:12136125, PubMed:17649977). Regulates the levels of fatty acids that serve as signaling molecules and promote cancer cell migration, invasion and …
Lu10_978991	Lus10031810	LNU	R9WS04	0	59.353	Lipoxygenase 2, chloroplastic (TcLOX2) (EC 1.13.11.-)	Plant lipoxygenases may be involved in a number of diverse aspects of plant physiology including growth and development, pest resistance, and senescence or responses to wounding. Catalyzes the hydroperoxidation of lipids containing a cis,cis-1,4-pentadiene structure. {ECO:0000255|PROSITE-ProRule:PRU00726}.
Lu10_978991	Lus10031810	LNU	O24370	0	61.408	Linoleate 13S-lipoxygenase 2-1, chloroplastic (EC 1.13.11.12) (Lipoxygenase 2-1)	Plant lipoxygenase involved in a number of diverse aspects of plant physiology including growth and development, pest resistance, and senescence. May not be involved in the bulk production of jasmonate upon wounding. Catalyzes the hydroperoxidation of lipids containing a cis,cis-1,4-pentadiene structure. Linolenic acid is the preferred substrate, before linoleic and arachidonic acids. Has also so…
Lu10_978991	Lus10031810	LNU	P38418	0	55.811	Lipoxygenase 2, chloroplastic (AtLOX2) (EC 1.13.11.12)	13S-lipoxygenase that can use linolenic acid as substrates. Plant lipoxygenases may be involved in a number of diverse aspects of plant physiology including growth and development, pest resistance, and senescence or responses to wounding. Catalyzes the hydroperoxidation of lipids containing a cis,cis-1,4-pentadiene structure. Required for the wound-induced synthesis of jasmonic acid (JA) in leave…
Lu11_14898826	Lus10008564	LNU	P24157	8.38e-102	45.955	1-aminocyclopropane-1-carboxylate oxidase 4 (ACC oxidase 4) (EC 1.14.17.4) (Ethylene-forming enzyme) (EFE) (Protein pHTOM5)
Lu11_14898826	Lus10008564	LNU	Q9ZUN4	2.89e-143	64.217	1-aminocyclopropane-1-carboxylate oxidase 1 (ACC oxidase 1) (AtACO1) (EC 1.14.17.4)	Enzyme involved in the ethylene biosynthesis. May promote stem elongation by maximizing the extensibility cells, possibly by activating ethylene biosynthesis, in response to very-long-chain fatty acids (VLCFAs C20:0 to C30:0). {ECO:0000269|PubMed:17993622}.
Lu11_14898826	Lus10008564	LNU	Q00985	1.38e-103	46.474	1-aminocyclopropane-1-carboxylate oxidase 1 (ACC oxidase 1) (EC 1.14.17.4) (Ethylene-forming enzyme) (EFE) (PAE12) (Protein AP4)
Lu11_16222926	Lus10009900	LNU	Q9M9Q9	1.95e-153	66.25	Peroxidase 5 (Atperox P5) (EC 1.11.1.7)	Removal of H(2)O(2), oxidation of toxic reductants, biosynthesis and degradation of lignin, suberization, auxin catabolism, response to environmental stresses such as wounding, pathogen attack and oxidative stress. These functions might be dependent on each isozyme/isoform in each plant tissue.
Lu11_16222926	Lus10009900	LNU	Q9LE15	5.67e-153	67.508	Peroxidase 4 (Atperox P4) (EC 1.11.1.7) (ATP46)	Removal of H(2)O(2), oxidation of toxic reductants, biosynthesis and degradation of lignin, suberization, auxin catabolism, response to environmental stresses such as wounding, pathogen attack and oxidative stress. These functions might be dependent on each isozyme/isoform in each plant tissue.
Lu11_16222926	Lus10009900	LNU	Q02200	7.35e-158	69.159	Lignin-forming anionic peroxidase (EC 1.11.1.7)	Removal of H(2)O(2), oxidation of toxic reductants, biosynthesis and degradation of lignin, suberization, auxin catabolism, response to environmental stresses such as wounding, pathogen attack and oxidative stress. These functions might be dependent on each isozyme/isoform in each plant tissue.; Plays an integral role in secondary cell wall biosynthesis by the polymerization of cinnamyl alcohols …
Lu11_16959462	Lus10039313	LNU	Q84JK8	4.26e-25	37.956	Probable membrane-associated kinase regulator 6	May be involved in abscisic acid signaling by acting as a kinase regulator. {ECO:0000269|PubMed:15772289}.
Lu11_16959462	Lus10039317	LNU	P23472	8.58e-97	77.174	Hevamine-A [Includes: Chitinase (EC 3.2.1.14); Lysozyme (EC 3.2.1.17)]	Bifunctional enzyme with lysozyme / chitinase activity. May have a role in plugging the latex vessel and cessation of latex flow.
Lu11_16959462	Lus10039317	LNU	P51614	2.84e-87	73.563	Acidic endochitinase (EC 3.2.1.14)	Defense against chitin containing fungal pathogens.
Lu11_16959462	Lus10039317	LNU	P19172	2.28e-94	71.739	Acidic endochitinase (EC 3.2.1.14)	This protein functions as a defense against chitin containing fungal pathogens.
Lu11_16959462	Lus10039324	LNU	Q9FK12	3.56e-38	42.449	Ethylene-responsive transcription factor CRF3 (Protein CYTOKININ RESPONSE FACTOR 3)	Component of the cytokinin signaling pathway involved in cotyledons, leaves, and embryos development. Probably acts as a transcriptional activator. Binds to the GCC-box pathogenesis-related promoter element. May be involved in the regulation of gene expression by stress factors and by components of stress signal transduction pathways (By similarity). {ECO:0000250, ECO:0000269|PubMed:16832061}.
Lu11_16959462	Lus10039324	LNU	Q9SUQ2	8.14e-41	53.672	Ethylene-responsive transcription factor CRF2 (Protein CYTOKININ RESPONSE FACTOR 2)	Component of the cytokinin signaling pathway involved in cotyledons, leaves, and embryos development. Probably acts as a transcriptional activator. Binds to the GCC-box pathogenesis-related promoter element. May be involved in the regulation of gene expression by stress factors and by components of stress signal transduction pathways (By similarity). {ECO:0000250, ECO:0000269|PubMed:16832061}.
Lu11_16959462	Lus10039324	LNU	Q9SUE3	2.85e-53	50.644	Ethylene-responsive transcription factor CRF4 (Protein CYTOKININ RESPONSE FACTOR 4)	Component of the cytokinin signaling pathway involved in cotyledons, leaves, and embryos development. Probably acts as a transcriptional activator. Binds to the GCC-box pathogenesis-related promoter element. May be involved in the regulation of gene expression by stress factors and by components of stress signal transduction pathways (By similarity). {ECO:0000250, ECO:0000269|PubMed:16832061}.
Lu11_17231523	Lus10039278	LNU	Q9LTG0	2.79e-132	66.246	Beta-carotene 3-hydroxylase 2, chloroplastic (AtB2) (EC 1.14.15.24)	Nonheme diiron monooxygenase involved in the biosynthesis of xanthophylls. Specific for beta-ring hydroxylations of beta-carotene. Has also a low activity toward the beta- and epsilon-rings of alpha-carotene. No activity with acyclic carotenoids such as lycopene and neurosporene. Uses ferredoxin as an electron donor. {ECO:0000305|PubMed:11587509, ECO:0000305|PubMed:12782726, ECO:0000305|PubMed:16…
Lu11_17231523	Lus10039278	LNU	Q9SZZ8	3.01e-133	66.349	Beta-carotene 3-hydroxylase 1, chloroplastic (AtB1) (EC 1.14.15.24)	Nonheme diiron monooxygenase involved in the biosynthesis of xanthophylls. Specific for beta-ring hydroxylations of beta-carotene. Has also a low activity toward the beta- and epsilon-rings of alpha-carotene. No activity with acyclic carotenoids such as lycopene and neurosporene. Uses ferredoxin as an electron donor. {ECO:0000269|PubMed:8798688, ECO:0000305|PubMed:12782726, ECO:0000305|PubMed:168…
Lu11_17231523	Lus10039278	LNU	O49814	1.14e-132	72.355	Beta-carotene hydroxylase 2, chloroplastic (EC 1.14.15.24)	Nonheme diiron monooxygenase involved in the biosynthesis of xanthophylls. Specific for beta-ring hydroxylations of beta-carotene. Produces beta-cryptoxanthin and zeaxanthin. Uses ferredoxin as an electron donor. {ECO:0000269|PubMed:9555077}.
Lu11_17749943	Lus10031655	LNU	Q9CAN9	2.66e-39	60.87	Ethylene-responsive transcription factor ERF026	Probably acts as a transcriptional activator. Binds to the GCC-box pathogenesis-related promoter element. May be involved in the regulation of gene expression by stress factors and by components of stress signal transduction pathways (By similarity). {ECO:0000250}.
Lu11_17749943	Lus10031655	LNU	Q38Q39	2.06e-36	48.571	Ethylene-responsive transcription factor ERF027	Probably acts as a transcriptional activator. Binds to the GCC-box pathogenesis-related promoter element. May be involved in the regulation of gene expression by stress factors and by components of stress signal transduction pathways (By similarity). {ECO:0000250}.
Lu11_17749943	Lus10031655	LNU	Q9FJ90	3.41e-32	51.786	Ethylene-responsive transcription factor ERF025	Probably acts as a transcriptional activator. Binds to the GCC-box pathogenesis-related promoter element. May be involved in the regulation of gene expression by stress factors and by components of stress signal transduction pathways (By similarity). {ECO:0000250}.
Lu11_17749943	Lus10031652	LNU	Q9CAN9	2.53e-39	55.625	Ethylene-responsive transcription factor ERF026	Probably acts as a transcriptional activator. Binds to the GCC-box pathogenesis-related promoter element. May be involved in the regulation of gene expression by stress factors and by components of stress signal transduction pathways (By similarity). {ECO:0000250}.
Lu11_17749943	Lus10031652	LNU	Q38Q39	2.56e-32	46.286	Ethylene-responsive transcription factor ERF027	Probably acts as a transcriptional activator. Binds to the GCC-box pathogenesis-related promoter element. May be involved in the regulation of gene expression by stress factors and by components of stress signal transduction pathways (By similarity). {ECO:0000250}.
Lu11_17749943	Lus10031652	LNU	Q9FJ90	2.01e-44	52.663	Ethylene-responsive transcription factor ERF025	Probably acts as a transcriptional activator. Binds to the GCC-box pathogenesis-related promoter element. May be involved in the regulation of gene expression by stress factors and by components of stress signal transduction pathways (By similarity). {ECO:0000250}.
Lu11_1841121	Lus10038783	LND	Q84VQ1	4.38e-71	50.439	SNF1-related protein kinase regulatory subunit beta-1 (AKIN subunit beta-1) (AKINB1) (AKINbeta1)	Regulatory subunit of the probable trimeric SNF1-related protein kinase (SnRK) complex, which may play a role in a signal transduction cascade regulating gene expression and carbohydrate metabolism in higher plants. The SnRK complex may also be involved in the regulation of fatty acid synthesis by phosphorylation of acetyl-CoA carboxylase and in assimilation of nitrogen by phosphorylating nitrate…
Lu11_1841121	Lus10038783	LND	O43741	2.02e-35	35.317	5'-AMP-activated protein kinase subunit beta-2 (AMPK subunit beta-2)	Non-catalytic subunit of AMP-activated protein kinase (AMPK), an energy sensor protein kinase that plays a key role in regulating cellular energy metabolism. In response to reduction of intracellular ATP levels, AMPK activates energy-producing pathways and inhibits energy-consuming processes: inhibits protein, carbohydrate and lipid biosynthesis, as well as cell growth and proliferation. AMPK act…
Lu11_1841121	Lus10038783	LND	Q9SCY5	3.12e-139	77.328	SNF1-related protein kinase regulatory subunit beta-2 (AKIN subunit beta-2) (AKINB2) (AKINbeta2)	Regulatory subunit of the probable trimeric SNF1-related protein kinase (SnRK) complex, which may play a role in a signal transduction cascade regulating gene expression and carbohydrate metabolism in higher plants. The SnRK complex may also be involved in the regulation of fatty acid synthesis by phosphorylation of acetyl-CoA carboxylase and in assimilation of nitrogen by phosphorylating nitrate…
Lu11_2112004	Lus10038745	LNU	A2X479	7.57e-43	46.707	GTPase activating protein 1 (OsGAP1) (G-protein binding protein 1) (OsGPBP1)	Mediates the transient calcium-dependent interaction of PYR/PYL/RCAR abscisic acid (ABA) receptors with the plasma membrane and thus regulates ABA sensitivity (By similarity). Stimulates the GTPase/ATPase activities of YchF1, and regulates its subcellular localization. Promotes tolerance towards salinity stress by limiting the accumulation of reactive oxygen species (ROS). Promotes resistance to …
Lu11_2112004	Lus10038745	LNU	Q6YWF1	7.57e-43	46.707	GTPase activating protein 1 (OsGAP1) (G-protein binding protein 1) (OsGPBP1)	Mediates the transient calcium-dependent interaction of PYR/PYL/RCAR abscisic acid (ABA) receptors with the plasma membrane and thus regulates ABA sensitivity (By similarity). Stimulates the GTPase/ATPase activities of YCHF1, and regulates its subcellular localization (PubMed:19086295, PubMed:20876569, PubMed:23550829). Binds phospholipids in a Ca(2+)-independent manner (PubMed:20876569). Promote…
Lu11_2112004	Lus10038745	LNU	Q9FIK8	1.36e-81	73.457	Protein C2-DOMAIN ABA-RELATED 11 [Cleaved into: Protein C2-DOMAIN ABA-RELATED 11, N-terminally processed]	Stimulates the GTPase/ATPase activities of Obg-like ATPases (By similarity). Mediates the transient calcium-dependent interaction of PYR/PYL/RCAR abscisic acid (ABA) receptors with the plasma membrane and thus regulates ABA sensitivity (By similarity). {ECO:0000250|UniProtKB:Q9FHP6, ECO:0000250|UniProtKB:Q9LVH4}.
Lu11_4178266	Lus10026400	LND	Q56YT0	0	70.321	Laccase-3 (EC 1.10.3.2) (Benzenediol:oxygen oxidoreductase 3) (Diphenol oxidase 3) (Urishiol oxidase 3)	Lignin degradation and detoxification of lignin-derived products. {ECO:0000250}.
Lu11_4178266	Lus10026400	LND	Q9LYQ2	4.44e-176	67.848	Laccase-13 (EC 1.10.3.2) (Benzenediol:oxygen oxidoreductase 13) (Diphenol oxidase 13) (Urishiol oxidase 13)	Lignin degradation and detoxification of lignin-derived products. {ECO:0000250}.
Lu11_4178266	Lus10026400	LND	Q9FLB5	4.53e-170	66.667	Laccase-12 (EC 1.10.3.2) (Benzenediol:oxygen oxidoreductase 12) (Diphenol oxidase 12) (Urishiol oxidase 12)	Lignin degradation and detoxification of lignin-derived products. {ECO:0000250}.
Lu11_5595131	Lus10038251	LNU	O64483	9.76e-172	37.835	Senescence-induced receptor-like serine/threonine-protein kinase (FLG22-induced receptor-like kinase 1)	Involved in innate immune response of plants. {ECO:0000269|PubMed:11875555}.
Lu11_5595131	Lus10038251	LNU	C0LGD6	2.41e-169	38.2	Probable LRR receptor-like serine/threonine-protein kinase At1g05700 (EC 2.7.11.1)
Lu11_5595131	Lus10038251	LNU	O65924	2.3e-173	38.908	Putative leucine-rich repeat receptor-like protein kinase At2g19210 (EC 2.7.11.1)
Lu12_1020497	Lus10036176	LNU	Q9FXT4	4.42e-177	63.736	Alpha-galactosidase (EC 3.2.1.22) (Alpha-D-galactoside galactohydrolase) (Melibiase)	Hydrolyzes melibiose, raffinose and stachyose in the following decreasing order of reactivity: raffinose, melibiose, stachyose (PubMed:12423882). Acts on both the terminal alpha-galactosyl residue and the side-chain alpha-galactosyl residue of the galactomanno-oligosaccharides (PubMed:12423882). {ECO:0000269|PubMed:12423882}.
Lu12_1020497	Lus10036176	LNU	Q8RX86	0	65.217	Alpha-galactosidase 2 (AtAGAL2) (EC 3.2.1.22) (Alpha-D-galactoside galactohydrolase 2) (Melibiase)	May regulate leaf (and possibly other organ) development by functioning in cell wall loosening and cell wall expansion. {ECO:0000269|PubMed:16845526}.
Lu12_1020497	Lus10036176	LNU	Q42656	2.92e-178	62.803	Alpha-galactosidase (EC 3.2.1.22) (Alpha-D-galactoside galactohydrolase) (Melibiase)	Preferentially cleaves alpha-1,3 and alpha-1,4 glycoside linkages. Involved in the hydrolysis of the galactomannan, it splits alpha-linked galactose moieties. It is particularly suitable for the hydrolysis of guar gum to a gum with improved gelling properties. Can cleave terminal alpha-1,3-linked galactose residues responsible for blood group B specificity from the surface of erythrocytes thereby…
Lu12_1439623	Lus10036251	LND	C0LGQ5	0	61.65	LRR receptor-like serine/threonine-protein kinase GSO1 (EC 2.7.11.1) (Protein GASSHO 1) (Protein SCHENGEN 3)	Together with GSO2, receptor-like serine/threonine-kinase required during the development of the epidermal surface in embryos and cotyledons (PubMed:18088309). In coordination with GSO2, regulates root growth through control of cell division and cell fate specification. Controls seedling root growth by modulating sucrose response after germination (PubMed:24123341). Receptor of the peptide hormon…
Lu12_1439623	Lus10036251	LND	Q9FIZ3	0	57.085	LRR receptor-like serine/threonine-protein kinase GSO2 (EC 2.7.11.1) (Protein EMBRYO SAC DEVELOPMENT ARREST 23) (Protein GASSHO 2)	Together with GSO1, receptor-like serine/threonine-kinase required during the development of the epidermal surface in embryos and cotyledons. Involved in the nuclear division phase of megagametogenesis. In coordination with GSO2, regulates root growth through control of cell division and cell fate specification. Controls seedling root growth by modulating sucrose response after germination (PubMe…
Lu12_1439623	Lus10036251	LND	Q9SHI2	0	38.625	Leucine-rich repeat receptor-like serine/threonine-protein kinase At1g17230 (EC 2.7.11.1)
Lu12_18307372	Lus10034156	LNU	Q9LZ31	0	67.078	Cytochrome P450 77A4 (EC 1.14.-.-) (Fatty acid epoxidase)	Catalyzes the epoxidation of physiological unsaturated fatty acids in vitro. Can use laurate, oleate, linoleate, linolenate and vernolate as substrate. {ECO:0000269|PubMed:19120447}.
Lu12_18307372	Lus10034156	LNU	P37123	0	65.768	Cytochrome P450 77A1 (EC 1.14.-.-) (CYPLXXVIIA1) (Cytochrome P-450EG6)
Lu12_18307372	Lus10034156	LNU	O48928	0	70.103	Cytochrome P450 77A3 (EC 1.14.-.-)
Lu12_18713836	Lus10003058	LNU	Q9LFS2	1.95e-162	47.491	Protein GAMETE EXPRESSED 3	Required for micropylar pollen tube guidance. Plays a role during early embryo patterning. {ECO:0000269|PubMed:19825564}.
Lu12_19289913	Lus10033664	LNU	O80340	2.03e-20	90.164	Ethylene-responsive transcription factor 4 (AtERF4) (Ethylene-responsive element-binding factor 4) (EREBP-4) (Protein RELATED TO APETALA2 5)	Acts as a transcriptional repressor. Binds to the GCC-box pathogenesis-related promoter element. Involved in the regulation of gene expression by stress factors and by components of stress signal transduction pathways, and could also regulate other AtERFs. {ECO:0000269|PubMed:10715325, ECO:0000269|PubMed:11487705, ECO:0000269|PubMed:9756931}.
Lu12_19289913	Lus10033664	LNU	Q9FE67	1.13e-20	87.5	Ethylene-responsive transcription factor 9 (AtERF9) (Ethylene-responsive element-binding factor 9) (EREBP-9)	Involved in the regulation of gene expression by stress factors and by components of stress signal transduction pathways. Transcription factor that binds to the GCC-box pathogenesis-related promoter element. Acts as a transcriptional inhibitor and may regulate other AtERFs (By similarity). {ECO:0000250, ECO:0000269|PubMed:11487705}.
Lu12_19289913	Lus10033664	LNU	Q40477	4e-21	89.062	Ethylene-responsive transcription factor 4 (Ethylene-responsive element-binding factor 3) (EREBP-3) (Ethylene-responsive element-binding factor 4 homolog) (NtERF3)	Acts as a transcriptional repressor. Binds to the GCC-box pathogenesis-related promoter element. Involved in the regulation of gene expression by stress factors and by components of stress signal transduction pathways mediated by ethylene, that seems to depend on a protein kinase/phosphatase cascade, and to be influenced by methyl-jasmonate. May regulate other AtERFs (By similarity). {ECO:0000250…
Lu12_2350248	Lus10023238	LNU	Q8GXC7	2.26e-25	25.862	F-box/kelch-repeat protein At3g06240
Lu12_2350248	Lus10023238	LNU	Q9SU30	4.61e-28	29.201	F-box protein CPR1 (Protein CONSTITUTIVE EXPRESSER OF PR GENES 1) (Protein CONSTITUTIVE EXPRESSER OF PR GENES 30)	Component of SCF(ASK-cullin-F-box) E3 ubiquitin ligase complexes, which may mediate the ubiquitination and subsequent proteasomal degradation of target proteins (By similarity). Regulates negatively both salicylic acid (SA)-dependent and SA-independent defense signaling. {ECO:0000250, ECO:0000269|PubMed:19682297}.
Lu12_2350248	Lus10023238	LNU	Q9LIR8	2.69e-31	30.541	F-box/kelch-repeat protein At3g23880
Lu12_2350248	Lus10023230	LNU	Q8L500	1.18e-63	70.714	Two-component response regulator-like APRR9 (Pseudo-response regulator 9)	Transcriptional repressor of CCA1 and LHY, and positive regulator of LWD1 and LWD2 expression. Controls photoperiodic flowering response and temperature compensation. Involved in the positive and negative feedback loops of the circadian clock. Expression of several members of the ARR-like family is controlled by circadian rhythm. Regulated at the transcriptional level by a corepressor complex con…
Lu12_2350248	Lus10023230	LNU	Q6LA42	3.55e-81	52.613	Two-component response regulator-like APRR5 (Pseudo-response regulator 5)	Transcriptional repressor of CCA1 and LHY, thereby controlling photoperiodic flowering response. Involved in the positive and negative feedback loops of the circadian clock. With RVE8, forms a negative feedback loop of the circadian clock (PubMed:21483796). Expression of several members of the ARR-like family is controlled by circadian rhythm. Proteolytic substrate of the E3 ubiquitin ligase SCF(…
Lu12_2350248	Lus10023230	LNU	Q689G6	8.01e-62	40.909	Two-component response regulator-like PRR95 (Pseudo-response regulator 95) (OsPRR95)	Controls photoperiodic flowering response. Seems to be one of the component of the circadian clock. Expression of several members of the ARR-like family is controlled by circadian rhythm. The particular coordinated sequential expression of PRR73, PRR37, PRR95, PRR59 and PPR1 result to circadian waves that may be at the basis of the endogenous circadian clock (By similarity). {ECO:0000250}.
Lu12_372280	Lus10019970	LNU	Q9M0B8	8.23e-101	48.077	WAT1-related protein At4g30420
Lu12_372280	Lus10019970	LNU	Q9SUD5	3.06e-101	52.507	WAT1-related protein At4g28040
Lu12_372280	Lus10019970	LNU	Q8GXB4	4.26e-53	38.199	WAT1-related protein At1g09380
Lu12_418795	Lus10019979	LNU	Q9M0R7	6.79e-14	45.833	RING-H2 finger protein ATL39 (EC 2.3.2.27) (RING-type E3 ubiquitin transferase ATL39)
Lu12_418795	Lus10019979	LNU	Q9M0C3	1.05e-21	61.194	RING-H2 finger protein ATL14 (EC 2.3.2.27) (RING-type E3 ubiquitin transferase ATL14)
Lu12_418795	Lus10019979	LNU	Q9ZV51	2.14e-27	44.776	RING-H2 finger protein ATL56 (EC 2.3.2.27) (RING-type E3 ubiquitin transferase ATL56)
Lu12_418795	Lus10019985	LNU	Q9FHH5	3.7e-12	49.296	Protein GLUTAMINE DUMPER 3 (Protein LESS SUSCEPTIBLE TO BSCTV 1) (Protein LBS1)	Probable subunit of an amino acid transporter involved in the regulation of the amino acid metabolism. Stimulates amino acid export by activating nonselective amino acid facilitators. Acts upstream genes involved in the salicylic acid (SA) pathway and in the geminivirus-host interaction. {ECO:0000269|PubMed:20018597, ECO:0000269|PubMed:20042021, ECO:0000269|Ref.7}.
Lu12_418795	Lus10020002	LND	B8Y6I0	0	53.456	Pentatricopeptide repeat-containing protein 10, chloroplastic (ZmPPR10)	Involved in chloroplast mRNA stability (PubMed:19424177, PubMed:21173259, PubMed:22156165). Binds specifically to two intergenic RNA regions of similar sequence located in the chloroplast atpH 5'-UTR and psaJ 3'-UTR, and serves as a barrier to RNA decay (PubMed:19424177). Binding to a specific site in the intergenic region of the chloroplast atpH is sufficient to block 5'-3' and 3'-5' exonuclease…
Lu12_418795	Lus10020002	LND	Q9LYZ9	0	39.943	Pentatricopeptide repeat-containing protein At5g02860
Lu12_418795	Lus10020002	LND	O64624	0	63.333	Pentatricopeptide repeat-containing protein At2g18940, chloroplastic
Lu12_4334157	Lus10016554	LND	Q9LZX4	2.52e-27	33.555	Fasciclin-like arabinogalactan protein 10	May be a cell surface adhesion protein.
Lu12_4334157	Lus10016554	LND	Q9SNC3	1.65e-127	62.963	Fasciclin-like arabinogalactan protein 4 (Protein SALT OVERLY SENSITIVE 5)	May be a cell surface adhesion protein that is required for normal cell expansion.
Lu12_4334157	Lus10016554	LND	O22126	9.93e-35	34.343	Fasciclin-like arabinogalactan protein 8 (AtAGP8)	May be a cell surface adhesion protein.
Lu12_4334157	Lus10016545	LNU	Q9ZV24	1.82e-48	58.333	Outer envelope pore protein 16-1, chloroplastic (Chloroplastic outer envelope pore protein of 16 kDa 1) (AtOEP16-1) (OEP16-1) (Outer plastid envelope protein 16-L) (AtOEP16-L) (Leave outer plastid envelope protein 16) (Protochlorophyllide-dependent translocon protein 16) (Ptc16)	Voltage-dependent high-conductance channel with a slight cation-selectivity; selective for amino acids but excludes triosephosphates or uncharged sugars (By similarity). Non-essential amino acid-selective channel protein and translocation pore for NADPH:protochlorophyllide oxidoreductase A (PORA) and possibly PORB. Involved in PORA precursor (pPORA) import and thus confers photoprotection onto et…
Lu12_4334157	Lus10016545	LNU	Q0WMZ5	4.37e-11	29.87	Outer envelope pore protein 16-2, chloroplastic (Chloroplastic outer envelope pore protein of 16 kDa 2) (AtOEP16-2) (OEP16-2) (Outer plastid envelope protein 16-S) (AtOEP16-S) (Seeds outer plastid envelope protein 16)	Voltage-dependent high-conductance channel with a slight cation-selectivity; selective for amino acids but excludes triosephosphates or uncharged sugars (By similarity). Non-essential amino acid-selective channel protein and translocation pore for NADPH:protochlorophyllide oxidoreductase A (PORA) and possibly PORB. {ECO:0000250, ECO:0000269|PubMed:17202255}.
Lu12_4334157	Lus10016545	LNU	Q41050	3.72e-44	66.207	Outer envelope pore protein 16, chloroplastic (Chloroplastic outer envelope pore protein of 16 kDa)	Voltage-dependent high-conductance channel with a slight cation-selectivity; selective for amino acids but excludes triosephosphates or uncharged sugars. Non-essential amino acid-selective channel protein and translocation pore for NADPH:protochlorophyllide oxidoreductase A (PORA) and possibly PORB. {ECO:0000269|PubMed:10766798, ECO:0000269|PubMed:21878393, ECO:0000269|PubMed:9256512}.
Lu12_5158397	Lus10018301	LNU	Q9C8U9	1.74e-18	33.125	Uncharacterized protein PHLOEM PROTEIN 2-LIKE A4 (AtPP2-A4)
Lu12_5158397	Lus10018301	LNU	Q9C5Q9	4.28e-19	32.075	Protein PHLOEM PROTEIN 2-LIKE A5 (AtPP2-A5) (EC 3.2.2.6)
Lu12_5158397	Lus10018301	LNU	O80494	2.71e-15	27.604	F-box protein PP2-B15 (Protein PHLOEM PROTEIN 2-LIKE B15) (AtPP2-B15)
Lu12_6465853	Lus10016833	LNU	Q9M345	4.33e-92	34.983	L-type lectin-domain containing receptor kinase IV.2 (Arabidopsis thaliana lectin-receptor kinase a4) (AthlecRK-a4) (LecRK-IV.2) (EC 2.7.11.1) (Protein SMALL, GLUED-TOGETHER, AND COLLAPSED POLLEN)	Required during pollen development. {ECO:0000269|PubMed:18392777}.; Involved in resistance response to the pathogenic bacteria Pseudomonas syringae. {ECO:0000269|PubMed:25083911}.
Lu12_6465853	Lus10016833	LNU	Q9LSL5	2.54e-161	46.29	L-type lectin-domain containing receptor kinase IX.2 (LecRK-IX.2) (EC 2.7.11.1)	Promotes hydrogen peroxide H(2)O(2) production and cell death. {ECO:0000269|PubMed:26011556}.; Involved in resistance response to the pathogenic oomycetes Phytophthora infestans and Phytophthora capsici. {ECO:0000269|PubMed:25083911, ECO:0000269|PubMed:26011556, ECO:0000269|PubMed:26795144}.
Lu12_6465853	Lus10016833	LNU	Q9LXA5	3.45e-180	50	L-type lectin-domain containing receptor kinase IX.1 (LecRK-IX.1) (EC 2.7.11.1)	Promotes hydrogen peroxide H(2)O(2) production and cell death. {ECO:0000269|PubMed:26011556}.; Involved in resistance response to the pathogenic oomycetes Phytophthora infestans and Phytophthora capsici. {ECO:0000269|PubMed:25083911, ECO:0000269|PubMed:26011556}.
Lu12_721567	Lus10006777	LNU	P49101	0	72.234	Calcium-dependent protein kinase 2 (CDPK 2) (EC 2.7.11.1)	May play a role in signal transduction pathways that involve calcium as a second messenger.
Lu12_721567	Lus10006777	LNU	Q9ZSA2	0	74.735	Calcium-dependent protein kinase 21 (EC 2.7.11.1)	May play a role in signal transduction pathways that involve calcium as a second messenger. Mediates the phosphorylation and activation of the S-type anion efflux channel SLAC1. {ECO:0000269|PubMed:20385816}.
Lu12_721567	Lus10006777	LNU	P53683	0	72.391	Calcium-dependent protein kinase 19 (OsCDPK19) (OsCPK19) (EC 2.7.11.1) (Calcium-dependent protein kinase isoform 2) (OsCDPK2) (OsCPK2)	May play a role in signal transduction pathways that involve calcium as a second messenger. {ECO:0000250|UniProtKB:Q06850}.
Lu13_17243516	Lus10025586	LND	Q43729	8.63e-72	41.042	Peroxidase 57 (Atperox P57) (EC 1.11.1.7) (ATP13a) (PRXR10)	Removal of H(2)O(2), oxidation of toxic reductants, biosynthesis and degradation of lignin, suberization, auxin catabolism, response to environmental stresses such as wounding, pathogen attack and oxidative stress. These functions might be dependent on each isozyme/isoform in each plant tissue.
Lu13_17243516	Lus10025586	LND	Q9FLV5	5.87e-133	62.3	Probable peroxidase 61 (Atperox P61) (EC 1.11.1.7)	Removal of H(2)O(2), oxidation of toxic reductants, biosynthesis and degradation of lignin, suberization, auxin catabolism, response to environmental stresses such as wounding, pathogen attack and oxidative stress (Probable). The enzyme activity has to be proved. {ECO:0000305}.
Lu13_17243516	Lus10025586	LND	O22862	7.16e-133	62.866	Probable peroxidase 26 (Atperox P26) (EC 1.11.1.7) (ATP50)	Removal of H(2)O(2), oxidation of toxic reductants, biosynthesis and degradation of lignin, suberization, auxin catabolism, response to environmental stresses such as wounding, pathogen attack and oxidative stress (Probable). The enzyme activity has to be proved. {ECO:0000305}.
Lu13_1763895	Lus10001338	LND	Q944N1	3.14e-22	68.966	Chromo domain protein LHP1 (Protein LIKE HETEROCHROMATIN PROTEIN 1) (Sl LHP1)	Structural component of heterochromatin involved in gene repression. Recognizes and binds histone H3 tails methylated at 'Lys-9', leading to epigenetic repression.
Lu13_1763895	Lus10001338	LND	Q946J8	1.28e-28	72.34	Chromo domain-containing protein LHP1 (Protein LIKE HETEROCHROMATIN PROTEIN 1) (Protein TERMINAL FLOWER 2)	Structural component of heterochromatin involved in gene repression, including several floral homeotic genes and FLT that regulates flowering time (PubMed:9611176). Required for maintenance of vernalization-induced repression of FLC. As part of the PRC1-like complex, recognizes and binds histone H3 tails methylated at 'Lys-9' (H3K9me) and 'Lys-27' (H3K27me), leading to epigenetic repression. PcG …
Lu13_1763895	Lus10001338	LND	Q339W7	2.21e-21	78.571	Probable chromo domain-containing protein LHP1 (Protein LIKE HETEROCHROMATIN PROTEIN 1)	Structural component of heterochromatin involved in gene repression. Recognizes and binds histone H3 tails methylated at 'Lys-9', leading to epigenetic repression (By similarity). {ECO:0000250}.
Lu13_18439316	Lus10030902	HND|LND	P0DKH0	0	61.042	High-affinity nitrate transporter 2.2 (OsNRT2.2)	Involved in nitrate transport, but does not seem to be able to mediate transport by its own. Acts as a dual component transporter with NAR2.1. Imports nitrate with high affinity when expressed with NAR2.1 in a heterologous system (Xenopus oocytes). {ECO:0000269|PubMed:21220781, ECO:0000269|PubMed:21486304, ECO:0000269|Ref.6}.
Lu13_18439316	Lus10030902	HND|LND	Q9LPV5	0	75.48	High affinity nitrate transporter 2.5 (AtNRT2:5)	Nitrate transporter involved in the constitutive high-affinity transport system (cHATS) under long-term N starvation conditions (PubMed:15107992, PubMed:25065551). Predominantly expressed in roots of nitrate-deprived plants as a 150 kDa molecular complex with NRT3.1 representing the major contributor to cHATS influx (PubMed:25474587). The principal role of this cHATS is to enable roots previously…
Lu13_18439316	Lus10030902	HND|LND	Q94JG1	0	68.53	High-affinity nitrate transporter 2.3 (OsNRT2.3)	Involved in nitrate transport, but does not seem to be able to mediate transport by its own. Acts as a dual component transporter with NAR2.1. Imports nitrate with high affinity when expressed with NAR2.1 in a heterologous system (Xenopus oocytes). Plays a key role in long-distance nitrate transport from root to shoot particularly at low external nitrate supply. {ECO:0000269|PubMed:21220781, ECO:…
Lu13_18439316	Lus10030878	LNU	Q9ZUD9	4.81e-68	47.881	Probable inactive poly [ADP-ribose] polymerase SRO2 (Protein SIMILAR TO RCD ONE 2)	Probable inactive ADP-ribosyltransferase that may be involved in stress and developmental responses. {ECO:0000250}.
Lu13_18439316	Lus10030878	LNU	O64592	1.22e-60	40.569	Probable inactive poly [ADP-ribose] polymerase SRO3 (Protein SIMILAR TO RCD ONE 3)	Probable inactive ADP-ribosyltransferase that may be involved in stress and developmental responses. {ECO:0000250}.
Lu13_18439316	Lus10030878	LNU	Q9FJJ3	2.45e-51	36.364	Probable inactive poly [ADP-ribose] polymerase SRO5 (Protein SIMILAR TO RCD ONE 5)	Probable inactive ADP-ribosyltransferase that may be involved in stress and developmental responses. {ECO:0000250}.
Lu13_19124582	Lus10030483	LNU	Q9SS03	4.88e-50	49.669	Dirigent protein 21 (AtDIR21)	Dirigent proteins impart stereoselectivity on the phenoxy radical-coupling reaction, yielding optically active lignans from two molecules of coniferyl alcohol in the biosynthesis of lignans, flavonolignans, and alkaloids and thus plays a central role in plant secondary metabolism. {ECO:0000250}.
Lu13_19124582	Lus10030483	LNU	Q9C891	3.61e-46	44.444	Dirigent protein 20 (AtDIR20)	Dirigent proteins impart stereoselectivity on the phenoxy radical-coupling reaction, yielding optically active lignans from two molecules of coniferyl alcohol in the biosynthesis of lignans, flavonolignans, and alkaloids and thus plays a central role in plant secondary metabolism. {ECO:0000250}.
Lu13_19124582	Lus10030483	LNU	Q9C523	7.28e-50	46.25	Dirigent protein 19 (AtDIR19)	Dirigent proteins impart stereoselectivity on the phenoxy radical-coupling reaction, yielding optically active lignans from two molecules of coniferyl alcohol in the biosynthesis of lignans, flavonolignans, and alkaloids and thus plays a central role in plant secondary metabolism. {ECO:0000250}.
Lu13_19862281	Lus10011352	LNU	Q9LSP8	2.11e-107	32.503	Calmodulin-binding transcription activator 6 (AtCAMTA6) (Ethylene-induced calmodulin-binding protein 5) (EICBP5) (Ethylene-induced calmodulin-binding protein e) (EICBP.e) (Signal-responsive protein 3) (AtSR3)	Transcription activator that binds calmodulin in a calcium-dependent manner in vitro (PubMed:12218065). Binds to the DNA consensus sequence 5'-[ACG]CGCG[GTC]-3' (By similarity). Regulates transcriptional activity in response to calcium signals (Probable). {ECO:0000250|UniProtKB:Q8GSA7, ECO:0000269|PubMed:12218065, ECO:0000305|PubMed:11925432}.
Lu13_19862281	Lus10011352	LNU	Q9FYG2	0	60.908	Calmodulin-binding transcription activator 4 (AtCAMTA4) (AtFIN21) (Ethylene-induced calmodulin-binding protein 4) (EICBP4) (Ethylene-induced calmodulin-binding protein d) (EICBP.d) (Signal-responsive protein 5) (AtSR5)	Transcription activator that binds to the DNA consensus sequence 5'-[ACG]CGCG[GTC]-3' (By similarity). Regulates transcriptional activity in response to calcium signals (Probable). Binds calmodulin in a calcium-dependent manner (By similarity). Involved together with CAMTA2 and CAMTA3 in the positive regulation of a general stress response (PubMed:25039701). {ECO:0000250|UniProtKB:Q8GSA7, ECO:000…
Lu13_19862281	Lus10011352	LNU	Q8GSA7	1.47e-97	37.814	Calmodulin-binding transcription activator 3 (AtCAMTA3) (Ethylene-induced calmodulin-binding protein 1) (EICBP1) (Ethylene-induced calmodulin-binding protein a) (EICBP.a) (Protein SAR-DEFICIENT 3) (Signal-responsive protein 1) (AtSR1)	Transcription activator that binds to the DNA consensus sequence 5'-[ACG]CGCG[GTC]-3'. Binds calmodulin in a calcium-dependent manner in vitro (PubMed:12218065). Regulates transcriptional activity in response to calcium signals (Probable). Involved in freezing tolerance in association with CAMTA1 and CAMTA2 (PubMed:23581962). Required for the cold-induced expression of DREB1B/CBF1, DREB1C/CBF2, Z…
Lu13_19862281	Lus10011346	LNU	Q9FFS3	2.54e-38	65.556	Probable WRKY transcription factor 24 (WRKY DNA-binding protein 24)	Transcription factor. Interacts specifically with the W box (5'-(T)TGAC[CT]-3'), a frequently occurring elicitor-responsive cis-acting element (By similarity). {ECO:0000250}.
Lu13_19862281	Lus10011346	LNU	Q9S763	3.78e-47	74.725	Probable WRKY transcription factor 45 (AT.I.24-4) (WRKY DNA-binding protein 45)	Transcription factor. Interacts specifically with the W box (5'-(T)TGAC[CT]-3'), a frequently occurring elicitor-responsive cis-acting element. {ECO:0000250|UniProtKB:Q9SI37}.
Lu13_19862281	Lus10011346	LNU	Q9FYA2	1.07e-56	89.011	Probable WRKY transcription factor 75 (WRKY DNA-binding protein 75)	Transcription factor. Interacts specifically with the W box (5'-(T)TGAC[CT]-3'), a frequently occurring elicitor-responsive cis-acting element (By similarity). {ECO:0000250}.
Lu13_20238784	Lus10002581	LNU	Q9FY93	5.96e-91	64.151	NAC domain-containing protein 83 (ANAC083) (Protein VND-INTERACTING 2)	Transcriptional repressor that negatively regulates the expression of genes involved in xylem vessel formation. Represses the transcriptional activation activity of NAC030/VND7, which regulates protoxylem vessel differentiation by promoting immature xylem vessel-specific genes expression (PubMed:20388856). Transcriptional activator that regulates the COLD-REGULATED (COR15A and COR15B) and RESPONS…
Lu13_20238784	Lus10002581	LNU	O49255	1.86e-55	57.5	NAC transcription factor 29 (AtNAC029) (Protein NAC-LIKE, ACTIVATED BY AP3/PI) (AtNAP)	Transcription activator that binds to, and transactivates the promoter of the abscisic aldehyde oxidase AAO3. Promotes chlorophyll degradation in leaves by enhancing transcription of AAO3, which leads to increased levels of the senescence-inducing hormone abscisic acid (ABA) (PubMed:25516602). Involved in the control of dehydration in senescing leaves. Binds to the DNA sequence 5'-CACGTAAGT-3' of…
Lu13_20238784	Lus10002581	LNU	O22798	1.16e-87	64.251	NAC domain-containing protein 41 (ANAC041)	Transcription activator of the mannan synthase CSLA9. Recognizes and binds to DNA-specific sequence of CSLA9 promoter. {ECO:0000269|PubMed:24243147}.
Lu13_3455092	Lus10026061	LNU	Q9SAG8	4.06e-38	56.881	Chaperone protein dnaJ 8, chloroplastic (AtDjC8) (AtJ8)	Plays a continuous role in plant development probably in the structural organization of compartments. {ECO:0000250}.
Lu13_5496902	Lus10011530	LNU	Q9FN11	1.97e-77	56.78	LOB domain-containing protein 37 (ASYMMETRIC LEAVES 2-like protein 39) (AS2-like protein 39)
Lu13_5496902	Lus10011530	LNU	Q9SZE8	6.86e-75	54.297	LOB domain-containing protein 39 (ASYMMETRIC LEAVES 2-like protein 41) (AS2-like protein 41)
Lu13_5496902	Lus10011530	LNU	Q9SN23	9.69e-83	57.2	LOB domain-containing protein 38 (ASYMMETRIC LEAVES 2-like protein 40) (AS2-like protein 40)
Lu13_5626614	Lus10011576	LND	Q9SYQ8	0	58.445	Receptor protein kinase CLAVATA1 (EC 2.7.11.1)	Involved in the detection of CLV3 and CLV3-like (CLE) peptides, that act as extracellular signals regulating meristem maintenance. Acts with CLV3p as a ligand-receptor pair in a signal transduction pathway coordinating growth between adjacent meristematic regions and controlling the balance between meristem cell proliferation and differentiation. {ECO:0000269|PubMed:19933383}.
Lu13_5626614	Lus10011576	LND	O49545	0	78.029	Leucine-rich repeat receptor-like serine/threonine-protein kinase BAM1 (EC 2.7.11.1) (Protein BARELY ANY MERISTEM 1)	Necessary for male gametophyte development, as well as ovule specification and function. Involved in cell-cell communication process required during early anther development, and regulating cell division and differentiation to organize cell layers. Required for the development of high-ordered vascular strands within the leaf and a correlated control of leaf shape, size and symmetry. May regulate …
Lu13_5626614	Lus10011576	LND	Q9M2Z1	0	73.739	Leucine-rich repeat receptor-like serine/threonine-protein kinase BAM2 (EC 2.7.11.1) (Protein BARELY ANY MERISTEM 2)	Necessary for male gametophyte development, as well as ovule specification and function. Involved in cell-cell communication process required during early anther development, and regulating cell division and differentiation to organize cell layers. Required for the development of high-ordered vascular strands within the leaf and a correlated control of leaf shape, size and symmetry. May regulate …
Lu13_5925834	Lus10004302	LNU	A1Y2B7	3.73e-155	52.765	Protein SUPPRESSOR OF GENE SILENCING 3 homolog (Protein LEAFBLADELESS 1) (ZmSGS3)	Required for the biogenesis of miRNAs and trans-acting siRNAs and essential for the specification of adaxial/abaxial organ polarity. May be involved in natural virus resistance (By similarity). {ECO:0000250, ECO:0000269|PubMed:9655804}.
Lu13_5925834	Lus10004302	LNU	Q9LDX1	4.06e-166	58.486	Protein SUPPRESSOR OF GENE SILENCING 3 (AtSGS3)	Required for post-transcriptional gene silencing and natural virus resistance. May bind nucleic acids and is essential for the biogenesis of trans-acting siRNAs but is not required for silencing induced by IR-PTGS. Involved in the juvenile-to-adult transition regulation. In case of begomoviruses infection, it is targeted by the viral protein V2 leading to suppression of post-transcriptional gene …
Lu13_5925834	Lus10004302	LNU	A5YVF1	1.09e-164	58.605	Protein SUPPRESSOR OF GENE SILENCING 3 (SlSGS3)	Required for post-transcriptional gene silencing and natural virus resistance.
Lu14_10356043	Lus10003748	LND	C7B178	7.67e-43	32.043	Protein VAPYRIN (PhVpy) (Protein PENETRATION AND ARBUSCULE MORPHOGENESIS 1)	Required for arbuscular mycorrhizal (AM) symbiosis with AM fungi (e.g. Glomus intraradices, G. mosseae and Gigaspora margarita) both during fungal passage across root epidermis and for arbuscule formation in cortical cells; this symbiosis promotes phosphorus (P) and copper (Cu) uptake (PubMed:20804456, PubMed:17573800). Essential for infection by symbiotic nitrogen-fixing rhizobial bacteria leadi…
Lu14_10356043	Lus10003748	LND	D3J163	1.21e-121	46.187	Protein VAPYRIN-LIKE (MtVpyl)	May be involved in arbuscular mycorrhizal (AM) symbiosis with AM fungi and in nitrogen-fixing rhizobial bacteria symbiosis leading to the formation of root nodules. {ECO:0000250|UniProtKB:D3J162}.
Lu14_10356043	Lus10003748	LND	D3J162	2.6e-46	29.724	Protein VAPYRIN (MtVpy) (Protein HERMES)	Required for arbuscular mycorrhizal (AM) symbiosis with AM fungi (e.g. Glomus versiforme and Gigaspora gigantea) both during fungal passage across root epidermis and for arbuscule formation in cortical cells; this symbiosis promotes phosphorus (P) and copper (Cu) uptake (PubMed:19912567, PubMed:21223389). Essential for infection by symbiotic nitrogen-fixing rhizobial bacteria (e.g. Sinorhizobium …
Lu14_10356043	Lus10003740	LND	Q9CAP4	1.42e-19	63.043	Ethylene-responsive transcription factor ERF013	Probably acts as a transcriptional activator. Binds to the GCC-box pathogenesis-related promoter element. May be involved in the regulation of gene expression by stress factors and by components of stress signal transduction pathways (By similarity). {ECO:0000250}.
Lu14_10356043	Lus10003740	LND	Q9SFE4	5.21e-26	72.093	Ethylene-responsive transcription factor ERF012 (Dehydration response element-binding protein 26)	Transcriptional activator involved in the regulation of plant development and tolerance to abiotic stresses (PubMed:21069430). Involved in salt and osmotic stress response pathways. May be regulated by the stress-related genes RD29A, RD22, DREB1A or P5CS during stress response (PubMed:27137403). Binds to the GCC-box pathogenesis-related promoter element. May be involved in the regulation of gene …
Lu14_10356043	Lus10003740	LND	Q9LPE8	1.52e-25	74.419	Ethylene-responsive transcription factor ERF014	Probably acts as a transcriptional activator. Binds to the GCC-box pathogenesis-related promoter element. May be involved in the regulation of gene expression by stress factors and by components of stress signal transduction pathways (By similarity). {ECO:0000250}.
Lu14_1151456	Lus10028627	LNU	Q84VY3	0	82.029	Stearoyl-[acyl-carrier-protein] 9-desaturase 6, chloroplastic (Stearoyl-ACP desaturase 6) (EC 1.14.19.2) (Acyl-[acyl-carrier-protein] desaturase 6)	Converts stearoyl-ACP to oleoyl-ACP by introduction of a cis double bond between carbons 9 and 10 of the acyl chain. {ECO:0000250|UniProtKB:P22337}.
Lu14_1151456	Lus10028627	LNU	P22337	0	71.594	Stearoyl-[acyl-carrier-protein] 9-desaturase, chloroplastic (Stearoyl-ACP desaturase) (EC 1.14.19.2) (Acyl-[acyl-carrier-protein] desaturase) (Delta(9) stearoyl-acyl carrier protein desaturase)	Converts stearoyl-ACP to oleoyl-ACP by introduction of a cis double bond between carbons 9 and 10 of the acyl chain. {ECO:0000269|PubMed:17088542, ECO:0000269|PubMed:21930947}.
Lu14_1151456	Lus10028627	LNU	P32061	0	71.304	Acyl-[acyl-carrier-protein] desaturase, chloroplastic (EC 1.14.19.-)	Introduces a cis double bond in the acyl chain of an acyl-[acyl-carrier protein]. {ECO:0000305}.
Lu14_1541988	Lus10028695	LND	P31756	2.36e-121	44.685	Alliin lyase (Alliinase) (EC 4.4.1.4) (Cysteine sulphoxide lyase)
Lu14_1541988	Lus10028695	LND	Q93Z38	1.29e-148	51.011	Tryptophan aminotransferase-related protein 4 (EC 2.6.1.-)	Probable aminotransferase. {ECO:0000250|UniProtKB:Q9S7N2}.
Lu14_1541988	Lus10028695	LND	Q9FE98	2.18e-138	50.801	Tryptophan aminotransferase-related protein 3 (EC 2.6.1.-)	Probable aminotransferase. {ECO:0000250|UniProtKB:Q9S7N2}.
Lu14_1541988	Lus10028679	HNU|LNU	Q7G1L2	7.34e-13	84.507	Ethylene-responsive transcription factor RAP2-6 (Protein RELATED TO APETALA2 6)	Transcriptional activator involved in the regulation of plant development and tolerance to abiotic stresses (PubMed:21069430). Binds to the GCC-box pathogenesis-related promoter element and the cis-element CE1 (coupling element 1). Involved in the regulation of gene expression in response to abiotic stresses, possibly through the abscisic acid (ABA) signaling pathway (PubMed:20193749). Involved i…
Lu14_1541988	Lus10028679	HNU|LNU	P93007	2.51e-13	75.41	Ethylene-responsive transcription factor ERF112	Probably acts as a transcriptional activator. Binds to the GCC-box pathogenesis-related promoter element. May be involved in the regulation of gene expression by stress factors and by components of stress signal transduction pathways (By similarity). {ECO:0000250}.
Lu14_1541988	Lus10028679	HNU|LNU	Q70II3	1.07e-12	52.066	Ethylene-responsive transcription factor ERF110	Probably acts as a transcriptional activator. Binds to the GCC-box pathogenesis-related promoter element. May be involved in the regulation of gene expression by stress factors and by components of stress signal transduction pathways (By similarity). {ECO:0000250}.
Lu14_15446047	Lus10035673	HND|LND	Q9LW56	0	44.223	Long-chain-alcohol oxidase FAO3 (EC 1.1.3.20) (Long-chain fatty alcohol oxidase 3)	Long-chain fatty alcohol oxidase involved in the omega-oxidation pathway of lipid degradation. {ECO:0000269|PubMed:15358540, ECO:0000269|PubMed:18396913}.
Lu14_15446047	Lus10035673	HND|LND	O65709	0	56.25	Long-chain-alcohol oxidase FAO4A (EC 1.1.3.20) (Long-chain fatty alcohol oxidase 4A)	Long-chain fatty alcohol oxidase involved in the omega-oxidation pathway of lipid degradation. {ECO:0000250}.
Lu14_15446047	Lus10035673	HND|LND	B5WWZ8	0	44.814	Long-chain-alcohol oxidase FAO1 (EC 1.1.3.20) (Long-chain fatty alcohol oxidase 1)	Long-chain fatty alcohol oxidase involved in the omega-oxidation pathway of lipid degradation. {ECO:0000269|PubMed:18396913}.
Lu14_15556065	Lus10003231	LNU	Q7Y1Z0	4.39e-83	60.396	Chitinase 5 (EC 3.2.1.14) (Class IV chitinase a) (OsChia4a) (Pathogenesis related (PR)-3 chitinase 5)	May function in reproductive organs during embryogenesis and seed maturation.
Lu14_15556065	Lus10003231	LNU	P29022	1.62e-85	61.576	Endochitinase A (EC 3.2.1.14) (ChitA) (Chitinase-A) (Seed chitinase A) (allergen Zea m 8)	Defense against chitin-containing fungal pathogens (PubMed:1551872). Hydrolyzes glycol chitin and tetra-N-acetylchitotetraose in vitro (PubMed:28328103). {ECO:0000269|PubMed:1551872, ECO:0000269|PubMed:28328103}.
Lu14_15556065	Lus10003231	LNU	O04138	1.67e-86	62.376	Chitinase 4 (EC 3.2.1.14) (OsChia2b) (Pathogenesis related (PR)-3 chitinase 4)	Hydrolyzes chitin and may function in reproductive organs during embryogenesis and seed maturation. {ECO:0000269|PubMed:12834284}.
Lu14_15556065	Lus10035654	LNU	Q8LF99	1.35e-96	52.471	Probable xyloglucan endotransglucosylase/hydrolase protein 6 (At-XTH6) (XTH-6) (EC 2.4.1.207)	Catalyzes xyloglucan endohydrolysis (XEH) and/or endotransglycosylation (XET). Cleaves and religates xyloglucan polymers, an essential constituent of the primary cell wall, and thereby participates in cell wall construction of growing tissues (By similarity). {ECO:0000250}.
Lu14_15556065	Lus10035654	LNU	Q38907	7.07e-95	53.208	Probable xyloglucan endotransglucosylase/hydrolase protein 25 (At-XTH25) (XTH-25) (EC 2.4.1.207)	Catalyzes xyloglucan endohydrolysis (XEH) and/or endotransglycosylation (XET). Cleaves and religates xyloglucan polymers, an essential constituent of the primary cell wall, and thereby participates in cell wall construction of growing tissues (By similarity). {ECO:0000250}.
Lu14_15556065	Lus10035654	LNU	Q9ZVK1	4.01e-150	73.333	Probable xyloglucan endotransglucosylase/hydrolase protein 10 (At-XTH10) (XTH-10) (EC 2.4.1.207)	Catalyzes xyloglucan endohydrolysis (XEH) and/or endotransglycosylation (XET). Cleaves and religates xyloglucan polymers, an essential constituent of the primary cell wall, and thereby participates in cell wall construction of growing tissues (By similarity). {ECO:0000250}.
Lu14_15556065	Lus10035628	LNU	Q9FMG1	8.21e-79	58.291	Metacaspase-3 (AtMC3) (EC 3.4.22.-) (Metacaspase 1a) (AtMCP1a)
Lu14_15556065	Lus10035628	LNU	Q7XJE6	3.08e-87	62.189	Metacaspase-1 (AtMC1) (EC 3.4.22.-) (Metacaspase 1b) (AtMCP1b) (Protein LSD ONE LIKE 3)	Cysteine protease that cleaves specifically after arginine or lysine residues. Does not cleave caspase-specific substrates. Acts as a positive regulator of cell death. Required for both oxidative stress cell death response and hypersensitive cell death response mediated by immune response. {ECO:0000269|PubMed:15691845, ECO:0000269|PubMed:21097903}.
Lu14_15556065	Lus10035628	LNU	Q7XJE5	1.01e-73	56.784	Metacaspase-2 (AtMC2) (EC 3.4.22.-) (Metacaspase 1c) (AtMCP1c)	Acts as a negative regulator of oxidative stress cell death and hypersensitive cell death response mediated by immune response. Acts via indirect or direct regulation of AMC1 at postranscriptional level. {ECO:0000269|PubMed:21097903}.
Lu14_15927781	Lus10042127	LNU	O64411	1.13e-126	46.618	Polyamine oxidase 1 (EC 1.5.3.14) (EC 1.5.3.15)	Flavoenzyme involved in polyamine back-conversion (Ref.4, PubMed:16331971). Catalyzes the oxidation of the secondary amino group of polyamines, such as spermine, spermidine and their acetyl derivatives (Ref.4, PubMed:16331971). Plays an important role in the regulation of polyamine intracellular concentration (Probable). {ECO:0000269|PubMed:16331971, ECO:0000269|Ref.4, ECO:0000305|Ref.4}.
Lu14_15927781	Lus10042127	LNU	A0A0P0XM10	4.73e-123	47.343	Polyamine oxidase 6 (OsPAO6) (EC 1.5.3.-) (Polyamine oxidase B)	Flavoenzyme involved in polyamine back-conversion (By similarity). Catalyzes the oxidation of the secondary amino group of polyamines, such as spermine and spermidine (By similarity). {ECO:0000250|UniProtKB:Q0J290}.
Lu14_15927781	Lus10042127	LNU	Q0J290	4.18e-121	46.377	Polyamine oxidase 7 (OsPAO7) (EC 1.5.3.-)	Flavoenzyme involved in polyamine back-conversion (PubMed:24634478). Catalyzes the oxidation of the secondary amino group of polyamines, such as spermine, spermidine and their acetyl derivatives (PubMed:24634478). Substrate preference is spermine > spermidine > N(1)-acetylspermine > N(1)-acetylspermidine > norspermine > thermospermine (PubMed:24634478). No activity detected when putrescine is use…
Lu14_15927781	Lus10042154	LNU	Q9XIE0	7.12e-103	46.875	Formin-like protein 7 (AtFH7) (AtFORMIN-7)	Might be involved in the organization and polarity of the actin cytoskeleton. {ECO:0000250}.
Lu14_15927781	Lus10042154	LNU	O48682	7.97e-116	48.843	Formin-like protein 4 (AtFH4) (AtFORMIN-4)	Might be involved in the organization and polarity of the actin cytoskeleton. {ECO:0000269|PubMed:16313636}.
Lu14_15927781	Lus10042154	LNU	O04532	9.96e-114	47.38	Formin-like protein 8 (AtFH8) (AtFORMIN-1)	Might be involved in the organization and polarity of the actin cytoskeleton. Interacts with the barbed end of actin filaments and nucleates actin-filament polymerization in vitro. {ECO:0000269|PubMed:15923338, ECO:0000269|PubMed:16313636}.
Lu14_15927781	Lus10042128	LNU	Q9XIJ1	1.39e-18	32.948	Transcription factor bHLH168 (Basic helix-loop-helix protein 168) (AtbHLH168) (bHLH 168) (bHLH transcription factor bHLH168)
Lu14_15927781	Lus10042128	LNU	F4I4E1	1.47e-14	33.333	Transcription factor bHLH167 (Basic helix-loop-helix protein 167) (AtbHLH167) (bHLH 167) (bHLH transcription factor bHLH167)
Lu14_15927781	Lus10042128	LNU	F4JIJ7	1.54e-18	34.054	Transcription factor bHLH162 (Basic helix-loop-helix protein 162) (AtbHLH162) (bHLH 162) (bHLH transcription factor bHLH162)
Lu14_17132252	Lus10005578	LNU	Q5DTI8	5.33e-19	25.915	Extended synaptotagmin-3 (E-Syt3)	Tethers the endoplasmic reticulum to the cell membrane and promotes the formation of appositions between the endoplasmic reticulum and the cell membrane. Binds glycerophospholipids in a barrel-like domain and may play a role in cellular lipid transport (By similarity). {ECO:0000250}.
Lu14_17132252	Lus10005578	LNU	Q93XX4	0	62.303	C2 domain-containing protein At1g53590 (N-terminal-TM-C2 domain type 6 protein 1) (NTMC2TYPE6.1)
Lu14_17132252	Lus10005578	LNU	Q5M7N9	1.24e-18	25.074	Extended synaptotagmin-3 (E-Syt3)	Tethers the endoplasmic reticulum to the cell membrane and promotes the formation of appositions between the endoplasmic reticulum and the cell membrane. Binds glycerophospholipids in a barrel-like domain and may play a role in cellular lipid transport (By similarity). {ECO:0000250}.
Lu14_17132252	Lus10005574	LNU	Q9SHH0	0	69.565	Cationic amino acid transporter 8, vacuolar	Permease involved in the transport of the cationic neutral or acidic amino acids. {ECO:0000269|PubMed:15377779}.
Lu14_17132252	Lus10005574	LNU	Q84MA5	1.6e-178	52.381	Cationic amino acid transporter 1 (Amino acid transporter 1)	High-affinity permease involved in the transport of the cationic amino acids (e.g. arginine, lysine, histidine, citrulline, valine, and glutamate). Transport mostly basic amino acids, and, to a lower extent neutral and acidic amino acids. May function as a proton symporter. {ECO:0000269|PubMed:15377779, ECO:0000269|PubMed:8618839}.
Lu14_17132252	Lus10005574	LNU	O64759	0	61.593	Cationic amino acid transporter 5	High-affinity permease involved in the transport of the cationic amino acids (e.g. arginine, and, to a lower extent, citrulline and glutamate). Transport mostly basic amino acids, and, to a lower extent neutral and acidic amino acids. {ECO:0000269|PubMed:15377779}.
Lu14_17971007	Lus10039041	HND	K7NBW3	8.37e-123	41.957	Mogroside IE synthase (EC 2.4.1.350) (UDP-glycosyltransferase 74AC1)	Catalyzes the transfer of a glucose moiety to the C-3 hydroxyl of mogrol to form mogroside IE (PubMed:25759326, Ref.3). Besides mogrol, UGT74AC1 also shows activity in vitro with quercetin and naringenin as substrate (PubMed:25759326). {ECO:0000269|PubMed:25759326, ECO:0000269|Ref.3}.
Lu14_17971007	Lus10039041	HND	P0C7P7	4.3e-113	42.232	UDP-glycosyltransferase 74E1 (EC 2.4.1.-)
Lu14_17971007	Lus10039041	HND	Q9SYK9	9.9e-112	41.703	UDP-glycosyltransferase 74E2 (EC 2.4.1.-)	Glucosyltransferase that acts on the auxin indole-3-butyric acid (IBA). Mediates abiotic stress responses and stress-induced morphological adaptations by regulating auxin homeostasis. Possesses low activity in vitro on jasmonate (JA) and the synthetic auxin analog naphthaleneacetic acid (NAA). {ECO:0000269|PubMed:20798329}.
Lu14_3036652	Lus10004872	LNU	Q9LXJ1	4.62e-18	61.404	Protein BIC1 (BLUE-LIGHT INHIBITOR OF CRYPTOCHROMES 1)	Regulates the blue-light dependent dimerization of CRY2 and formation of photobodies. Interacts with photoexited CRY2 to inhibit its activity. Inhibits CRY phosphorylation. {ECO:0000269|PubMed:27846570}.
Lu14_3036652	Lus10004872	LNU	Q9M280	7.46e-12	65.789	Protein BIC2 (BLUE-LIGHT INHIBITOR OF CRYPTOCHROMES 2)	Regulates the blue-light dependent dimerization of CRY2 and formation of photobodies. Inhibits CRY phosphorylation. {ECO:0000269|PubMed:27846570}.
Lu14_3036652	Lus10004876	HND|LND	O49067	1.22e-139	50.187	Transcription factor LG2 (Protein LIGULELESS 2) (Protein TGACG (TGA) motif-binding protein LG2)	Required for the formation of the blade-sheath boundary in leaves. Promotes flowering. {ECO:0000269|PubMed:9490265}.
Lu14_3036652	Lus10004876	HND|LND	Q93XM6	0	61.682	Transcription factor TGA9 (Protein TGACG (TGA) motif-binding protein 9) (bZIP transcription factor 21) (AtbZIP21)	Together with TGA10, basic leucine-zipper transcription factor required for anther development, probably via the activation of SPL expression in anthers and via the regulation of genes with functions in early and middle tapetal development (PubMed:20805327). Required for signaling responses to pathogen-associated molecular patterns (PAMPs) such as flg22 that involves chloroplastic reactive oxygen…
Lu14_3036652	Lus10004876	HND|LND	Q53Q70	3.65e-134	65.484	Transcription factor TGAL4 (bZIP transcription factor 79) (OsbZIP79)	Transcriptional regulator involved in defense response. {ECO:0000250|UniProtKB:Q7X993}.
Lu14_361008	Lus10009468	LNU	Q9FH94	6.21e-25	50	Ethylene-responsive transcription factor ERF010	Probably acts as a transcriptional activator. Binds to the GCC-box pathogenesis-related promoter element. May be involved in the regulation of gene expression by stress factors and by components of stress signal transduction pathways (By similarity). {ECO:0000250}.
Lu14_361008	Lus10009468	LNU	Q9C9I8	3.31e-37	53.03	Ethylene-responsive transcription factor ERF020	Probably acts as a transcriptional activator. Binds to the GCC-box pathogenesis-related promoter element. May be involved in the regulation of gene expression by stress factors and by components of stress signal transduction pathways (By similarity). {ECO:0000250}.
Lu14_361008	Lus10009468	LNU	O80542	2.08e-39	54.615	Ethylene-responsive transcription factor ERF019	Probably acts as a transcriptional activator. Binds to the GCC-box pathogenesis-related promoter element. May be involved in the regulation of gene expression by stress factors and by components of stress signal transduction pathways (By similarity). {ECO:0000250}.
Lu14_3838919	Lus10021422	LND	P93046	8.08e-138	69.259	Xyloglucan endotransglucosylase/hydrolase protein 31 (At-XTH31) (AtXTR8) (XTH-31) (EC 2.4.1.207) (EC 3.2.1.151)	Catalyzes xyloglucan endohydrolysis (XEH) and/or endotransglycosylation (XET). Cleaves and religates xyloglucan polymers, an essential constituent of the primary cell wall, and thereby participates in cell wall construction of growing tissues. Involved in the accumulation of hemicelluloses. Has a high XEH activity and only a slight XET activity in vitro, but the main in planta activity seems to b…
Lu14_3838919	Lus10021422	LND	Q9SJL9	3.65e-138	68.75	Probable xyloglucan endotransglucosylase/hydrolase protein 32 (At-XTH32) (XTH-32) (EC 2.4.1.207)	Catalyzes xyloglucan endohydrolysis (XEH) and/or endotransglycosylation (XET). Cleaves and religates xyloglucan polymers, an essential constituent of the primary cell wall, and thereby participates in cell wall construction of growing tissues (By similarity). {ECO:0000250}.
Lu14_3838919	Lus10021422	LND	Q38909	4.39e-63	39.927	Probable xyloglucan endotransglucosylase/hydrolase protein 28 (At-XTH28) (XTH-28) (EC 2.4.1.207)	Catalyzes xyloglucan endohydrolysis (XEH) and/or endotransglycosylation (XET). Cleaves and religates xyloglucan polymers, an essential constituent of the primary cell wall, and thereby participates in cell wall construction of growing tissues (By similarity). {ECO:0000250}.
Lu14_3980668	Lus10021428	LND	Q9FKL2	6.12e-76	55.365	Transcription factor MYB36 (Myb-related protein 36) (AtMYB36)	Transcription factors that activates genes required for endodermal differentiation but represses genes involved in proliferative divisions, thus regulating the transition from proliferation to differentiation in root endodermis (PubMed:26371322). Required for Casparian strip formation by positively regulating the expression of the Casparian strip genes CASP1, PER64 and ESB1 and other endodermis-s…
Lu14_3980668	Lus10021428	LND	Q9M2Y9	1.26e-72	87.288	Transcription factor RAX3 (Myb-related protein 84) (AtMYB84) (Protein REGULATOR OF AXILLARY MERISTEMS 3)	Transcription activator (By similarity). Positively regulates axillary meristems (AMs) formation and development, especially during inflorescence. {ECO:0000250, ECO:0000269|PubMed:16461581}.
Lu14_3980668	Lus10021428	LND	Q9SJL7	1.01e-73	80.916	Transcription factor RAX2 (Myb-related protein 38) (AtMYB38) (Protein REGULATOR OF AXILLARY MERISTEMS 2)	Transcription activator (By similarity). Positively regulates axillary meristems (AMs) formation and development, especially during inflorescence. {ECO:0000250, ECO:0000269|PubMed:16461581}.
Lu14_4290395	Lus10021475	LND	Q9ATM6	2.18e-88	72.821	Aquaporin PIP2-4 (Plasma membrane intrinsic protein 2-4) (ZmPIP2-4) (ZmPIP2;4)	Water channel required to facilitate the transport of water across cell membrane. Active as homomers. Increased activity when heteromerization with PIP1-2. {ECO:0000269|PubMed:14671024}.
Lu14_4290395	Lus10021475	LND	Q9ATM7	2.27e-88	72.821	Aquaporin PIP2-3 (Plasma membrane intrinsic protein 2-3) (ZmPIP2-3) (ZmPIP2;3)	Aquaporins facilitate the transport of water and small neutral solutes across cell membranes. {ECO:0000250}.
Lu14_4290395	Lus10021475	LND	Q9FF53	5.93e-88	77.011	Probable aquaporin PIP2-4 (Plasma membrane intrinsic protein 2.4) (AtPIP2;4) [Cleaved into: Probable aquaporin PIP2-4, N-terminally processed]	Aquaporins facilitate the transport of water and small neutral solutes across cell membranes. {ECO:0000250}.
Lu14_4771319	Lus10012519	LNU	Q6DR20	8.45e-18	28.169	F-box protein At2g17036
Lu14_4771319	Lus10012519	LNU	Q3EBZ2	2.63e-28	32.21	F-box protein SKIP23 (SKP1-interacting partner 23)	Component of SCF(ASK-cullin-F-box) E3 ubiquitin ligase complexes, which may mediate the ubiquitination and subsequent proteasomal degradation of target proteins. {ECO:0000250}.
Lu14_4771319	Lus10012517	LNU	O22558	0	63.914	Serine/threonine-protein kinase STY8 (EC 2.7.11.1) (Serine/threonine/tyrosine-protein kinase 8)	Serine/threonine protein kinase that specifically phosphorylates chloroplast precursor proteins in the cytosol within the cleavable presequences (transit peptides). May be part of a cytosolic regulatory network involved in chloroplast protein import. Does not phosphorylate mitochondrion precursor proteins. Specific for ATP and does not utilize other NTPs (PubMed:17090544, PubMed:16429265). Plays …
Lu14_4771319	Lus10012517	LNU	F4JTP5	0	70.524	Serine/threonine-protein kinase STY46 (EC 2.7.11.1) (Serine/threonine/tyrosine-protein kinase 46)	Serine/threonine protein kinase that specifically phosphorylates chloroplast precursor proteins in the cytosol within the cleavable presequences (transit peptides). May be part of a cytosolic regulatory network involved in chloroplast protein import. Does not phosphorylate mitochondrion precursor proteins. Specific for ATP and does not utilize other NTPs (PubMed:17090544, PubMed:16429265). Plays …
Lu14_4771319	Lus10012517	LNU	Q8RWL6	0	65.972	Serine/threonine-protein kinase STY17 (EC 2.7.11.1) (Serine/threonine/tyrosine-protein kinase 17)	Serine/threonine protein kinase that specifically phosphorylates chloroplast precursor proteins in the cytosol within the cleavable presequences (transit peptides). May be part of a cytosolic regulatory network involved in chloroplast protein import. Does not phosphorylate mitochondrion precursor proteins. Specific for ATP and does not utilize other NTPs (PubMed:17090544, PubMed:16429265). Plays …
Lu14_9866805	Lus10008192	LNU	Q8RXC8	6.71e-138	64.846	Receptor-like cytosolic serine/threonine-protein kinase RBK2 (EC 2.7.11.1) (Protein ROP BINDING PROTEIN KINASES 2)
Lu14_9866805	Lus10008192	LNU	Q5XF57	6.21e-101	53.047	Probable receptor-like serine/threonine-protein kinase At5g57670 (EC 2.7.11.1)
Lu14_9866805	Lus10008192	LNU	Q8H1D6	8.75e-117	58.865	Receptor-like cytosolic serine/threonine-protein kinase RBK1 (EC 2.7.11.1) (Protein ROP BINDING PROTEIN KINASES 1)
Lu14_9866805	Lus10004760	HND|LND	P58905	1.71e-137	78.125	Ammonium transporter 1 member 1 (LeAMT1;1)	Ammonium transporter that may be involved in ammonium uptake from the soil. {ECO:0000269|PubMed:10743657, ECO:0000269|PubMed:8755617}.
Lu14_9866805	Lus10004760	HND|LND	Q9ZPJ8	2.38e-148	81.849	Ammonium transporter 1 member 2 (AtAMT1;2)	Ammonium transporter probably involved in ammonium uptake from the soil. {ECO:0000269|PubMed:10330477}.
Lu14_9866805	Lus10004760	HND|LND	O04161	1.74e-146	78.548	Ammonium transporter 1 member 2 (LeAMT1;2)	Ammonium transporter probably involved in ammonium uptake from the soil. {ECO:0000269|PubMed:10743657}.
Lu15_10194779	Lus10041285	LNU	Q9SGN6	2.36e-149	41.883	MACPF domain-containing protein NSL1 (Protein NECROTIC SPOTTED LESIONS 1) (Protein NSL1)	Negatively controls the salicylic acid (SA)-mediated pathway of programmed cell death in plant immunity. {ECO:0000269|PubMed:16900325}.
Lu15_10194779	Lus10041285	LNU	Q9STW5	1.95e-165	43.967	MACPF domain-containing protein At4g24290	Negatively controls the salicylic acid (SA)-mediated pathway of programmed cell death in plant immunity. {ECO:0000250}.
Lu15_10194779	Lus10041285	LNU	Q8L612	2.15e-171	44.337	MACPF domain-containing protein At1g14780	Negatively controls the salicylic acid (SA)-mediated pathway of programmed cell death in plant immunity. {ECO:0000250}.
Lu15_10539015	Lus10041402	LNU	Q8H133	0	61.649	Patatin-like protein 8 (AtPLP8) (EC 3.1.1.-) (Patatin-related phospholipase A IIIgamma) (pPLAIIIg) (Phospholipase A IVD) (AtPLAIVD)	Possesses non-specific lipolytic acyl hydrolase (LAH) activity. Hydrolyzes phospholipids as well as galactolipids. May play a role in disease resistance (By similarity). {ECO:0000250}.
Lu15_10539015	Lus10041402	LNU	O80959	0	69.42	Patatin-like protein 6 (AtPLP6) (EC 3.1.1.-) (Patatin-related phospholipase A IIIalpha) (pPLAIIIa) (Phospholipase A IIB) (AtPLAIIB)	Possesses non-specific lipolytic acyl hydrolase (LAH) activity. Hydrolyzes phospholipids as well as galactolipids. May play a role in disease resistance (By similarity). {ECO:0000250}.
Lu15_10539015	Lus10041402	LNU	Q9SV43	0	70.694	Patatin-like protein 7 (AtPLP7) (EC 3.1.1.-) (Patatin-related phospholipase A IIIbeta) (pPLAIIIb) (Phospholipase A IIIA) (AtPLAIIIA)	Possesses non-specific lipolytic acyl hydrolase (LAH) activity. Catalyzes the hydrolysis of the galactolipids monogalactosyldiacylglycerol (MGDG) and digalactosyldiacylglycerol (DGDG), and the phoshpolipids phosphatidylcholine (PC), phosphatidylethanolamine (PE), phosphatidylglycerol (PG), phosphatidic acid (PA), phosphatidylserine (PS). Favors the release of fatty acid at the sn-2 position for P…
Lu15_13172607	Lus10010284	LNU	F1NQJ3	5.91e-19	40.141	Mismatch repair endonuclease PMS2 (EC 3.1.-.-) (DNA mismatch repair protein PMS2) (PMS1 protein homolog 2)	Component of the post-replicative DNA mismatch repair system (MMR). Involved in B cell growth by positively regulating B cell proliferation and controlling replication efficiency. Controls cell cycle to prevent re-replication and defects in DNA damage-induced G2 checkpoint. Doesn't seem to counteract or control the immunoglobulin gene conversion (Ig GC) and to contribute to guanine/uracil mismatc…
Lu15_13172607	Lus10010284	LNU	Q941I6	4.63e-54	42.955	DNA mismatch repair protein PMS1 (Postmeiotic segregation protein 1) (Protein POSTMEIOTIC SEGREGATION 1)	Required for DNA mismatch repair (MMR), correcting base-base mismatches and insertion-deletion loops (IDLs) resulting from DNA replication, DNA damage or from recombination events between non-identical sequences during meiosis. Component of the MutLalpha heterodimer that forms a ternary complex with the MutS heterodimers, which initially recognize the DNA mismatches. This complex is thought to be…
Lu15_13172607	Lus10010284	LNU	Q54QA0	4.97e-18	63.768	Mismatch repair endonuclease pms1	Component of the post-replicative DNA mismatch repair system (MMR). Heterodimerizes with mlh1 to form MutL alpha. DNA repair is initiated by MutS alpha (msh2-msh6) or MutS beta (msh2-msh3) binding to a dsDNA mismatch, then MutL alpha is recruited to the heteroduplex. Assembly of the MutL-MutS-heteroduplex ternary complex in presence of rfc and pcna is sufficient to activate endonuclease activity …
Lu15_13590145	Lus10009967	LNU	Q9M1R4	1.34e-33	59.574	Auxin-responsive protein IAA30 (Indoleacetic acid-induced protein 30)	Aux/IAA proteins are short-lived transcriptional factors that function as repressors of early auxin response genes at low auxin concentrations. Repression is thought to result from the interaction with auxin response factors (ARFs), proteins that bind to the auxin-responsive promoter element (AuxRE). Formation of heterodimers with ARF proteins may alter their ability to modulate early auxin respo…
Lu15_13590145	Lus10009967	LNU	Q6Z5M0	1.09e-29	51.042	Auxin-responsive protein IAA8 (Indoleacetic acid-induced protein 8)	Aux/IAA proteins are short-lived transcriptional factors that function as repressors of early auxin response genes at low auxin concentrations. {ECO:0000250}.
Lu15_13590145	Lus10009967	LNU	O24410	1.58e-33	58.947	Auxin-responsive protein IAA20 (Indoleacetic acid-induced protein 20)	Aux/IAA proteins are short-lived transcriptional factors that function as repressors of early auxin response genes at low auxin concentrations. Repression is thought to result from the interaction with auxin response factors (ARFs), proteins that bind to the auxin-responsive promoter element (AuxRE). Formation of heterodimers with ARF proteins may alter their ability to modulate early auxin respo…
Lu15_13811574	Lus10037978	LNU	Q9FXC7	4.14e-17	27.072	Putative F-box protein At1g67623
Lu15_13811574	Lus10037978	LNU	Q1PEW8	3.17e-13	24.841	F-box protein At2g35280
Lu15_14211627	Lus10037892	LNU	Q8GXC7	1.18e-24	28.571	F-box/kelch-repeat protein At3g06240
Lu15_14211627	Lus10037892	LNU	Q9SFC7	1e-24	25.926	F-box protein At3g07870
Lu15_14211627	Lus10037892	LNU	Q9SU30	1.12e-17	26.486	F-box protein CPR1 (Protein CONSTITUTIVE EXPRESSER OF PR GENES 1) (Protein CONSTITUTIVE EXPRESSER OF PR GENES 30)	Component of SCF(ASK-cullin-F-box) E3 ubiquitin ligase complexes, which may mediate the ubiquitination and subsequent proteasomal degradation of target proteins (By similarity). Regulates negatively both salicylic acid (SA)-dependent and SA-independent defense signaling. {ECO:0000250, ECO:0000269|PubMed:19682297}.
Lu15_14211627	Lus10037894	LNU	Q8GYH5	9.23e-24	31.466	Ankyrin repeat-containing protein BDA1 (Protein BIAN DA 1)	Involved in plant defense. Required for basal resistance against Pseudomonas syringae pv. tomato DC3000. Required for resistance against nonpathogenic bacteria. May be involved in signaling components that function downstream of SNC2 and upstream of NPR1 and WRKY70 to regulate defense responses. {ECO:0000269|PubMed:22740615}.
Lu15_14211627	Lus10037894	LNU	Q9C7A2	2.33e-25	30.02	Ankyrin repeat-containing protein ITN1 (Protein INCREASED TOLERANCE TO NACL)	Involved in salt stress tolerance. May act through abscisic acid (ABA) signaling pathways and promote reactive oxygen species (ROS) production. {ECO:0000269|PubMed:18643991}.
Lu15_14211627	Lus10037894	LNU	Q6AWW5	2.17e-30	30.921	Ankyrin repeat-containing protein At5g02620
Lu15_504983	Lus10002599	LND	Q9SKT7	0	55.233	External alternative NAD(P)H-ubiquinone oxidoreductase B4, mitochondrial (EC 1.6.5.9) (External alternative NADH dehydrogenase NDB4) (NADH:ubiquinone reductase (non-electrogenic) NDB4)	Alternative NADH-ubiquinone oxidoreductase which catalyzes the oxidation of mitochondrial NADH does not translocate protons across the inner mitochondrial membrane (By similarity). NAD(P)H dehydrogenase; more efficient on NADH. {ECO:0000250, ECO:0000269|PubMed:17673460, ECO:0000269|PubMed:21659327}.
Lu15_504983	Lus10002599	LND	F4JJJ3	0	62.818	External alternative NAD(P)H-ubiquinone oxidoreductase B3, mitochondrial (EC 1.6.5.9) (External alternative NADH dehydrogenase NDB3) (NADH:ubiquinone reductase (non-electrogenic) NDB3)	Alternative NADH-ubiquinone oxidoreductase which catalyzes the oxidation of mitochondrial NADH does not translocate protons across the inner mitochondrial membrane. {ECO:0000250}.
Lu15_504983	Lus10002599	LND	Q94BV7	0	63.23	External alternative NAD(P)H-ubiquinone oxidoreductase B2, mitochondrial (EC 1.6.5.9) (External alternative NADH dehydrogenase NDB2) (NADH:ubiquinone reductase (non-electrogenic) NDB2)	Alternative NADH-ubiquinone oxidoreductase which catalyzes the oxidation of mitochondrial NADH does not translocate protons across the inner mitochondrial membrane (By similarity). Calcium-dependent NAD(P)H dehydrogenase; more efficient on NADH. Binds calcium ions. {ECO:0000250, ECO:0000269|PubMed:17673460}.
Lu15_7036901	Lus10001479	LNU	Q9FZ62	1.8e-133	67.829	Inorganic pyrophosphatase 2 (AtPPsPase2) (PPi phosphatase 2) (Pyrophosphate-specific phosphatase 2) (EC 3.6.1.1)	Catalyzes the specific cleavage of pyrophosphate. {ECO:0000250}.
Lu15_7036901	Lus10001479	LNU	Q9SU92	1.46e-99	54.878	Thiamine phosphate phosphatase-like protein (EC 3.1.3.100)	HAD-like hydrolase that has a thiamine monophosphate phosphatase activity in a heterologous system (PubMed:26537753). Does not contribute to thiamine monophosphate phosphatase activity in planta (PubMed:27677881). {ECO:0000269|PubMed:26537753, ECO:0000269|PubMed:27677881}.
Lu15_7036901	Lus10001479	LNU	Q67YC0	1.73e-129	67.803	Inorganic pyrophosphatase 1 (AtPPsPase1) (PPi phosphatase 1) (Pyrophosphate-specific phosphatase 1) (EC 3.6.1.1) (Protein PHOSPHATE STARVATION-INDUCED GENE 2) (AtPS2)	Catalyzes the specific cleavage of pyrophosphate. {ECO:0000269|PubMed:21122813}.
Lu15_7286304	Lus10005997	LNU	P46897	2.74e-45	45.05	Homeobox-leucine zipper protein ATHB-7 (HD-ZIP protein ATHB-7) (Homeodomain transcription factor ATHB-7)	Probable transcription activator that may act as growth regulators in response to water deficit. {ECO:0000269|PubMed:15604708, ECO:0000269|PubMed:8771791}.
Lu15_7286304	Lus10005997	LNU	Q651Z5	2.59e-28	66.667	Homeobox-leucine zipper protein HOX6 (HD-ZIP protein HOX6) (Homeodomain transcription factor HOX6) (OsHox6)	Probable transcription factor that binds to the DNA sequence 5'-CAAT[AT]ATTG-3'. {ECO:0000269|PubMed:10732669}.
Lu15_7286304	Lus10005997	LNU	Q9M276	3.01e-40	45.833	Homeobox-leucine zipper protein ATHB-12 (HD-ZIP protein ATHB-12) (Homeodomain transcription factor ATHB-12)	Probable transcription activator that may act as growth regulators in response to water deficit. {ECO:0000269|PubMed:11374882, ECO:0000269|PubMed:15604708}.
Lu15_7286304	Lus10005987	LNU	Q9FMA1	1.03e-127	39.604	Pentatricopeptide repeat-containing protein At5g56310
Lu15_7286304	Lus10005987	LNU	Q9SIL5	7.7e-129	40.447	Pentatricopeptide repeat-containing protein At2g20540
Lu15_7286304	Lus10005987	LNU	Q9FNN7	0	57.341	Pentatricopeptide repeat-containing protein At5g08510
Lu15_8398899	Lus10040916	LNU	Q6EN42	1.52e-88	70.238	Abscisic acid receptor PYL3 (PYR1-like protein 10) (OsPYL10) (PYR1-like protein 3) (OsPYL3) (Regulatory components of ABA receptor 3)	Involved in abscisic acid (ABA) signaling during seed germination and abiotic stress response. Acts as positive regulator of ABA-mediated inhibition of seed germination, and tolerance to drought and cold stresses (PubMed:26362328). Together with PP2C50 and SAPK10, may form an ABA signaling module involved in stress response (PubMed:28827170). Inhibits the protein phosphatases PP2C06 and PP2C09 wh…
Lu15_8398899	Lus10040916	LNU	Q84MC7	1.81e-90	71.598	Abscisic acid receptor PYL9 (ABI1-binding protein 4) (PYR1-like protein 9) (Regulatory components of ABA receptor 1)	Receptor for abscisic acid (ABA) required for ABA-mediated responses such as stomatal closure and germination inhibition. Inhibits the activity of group-A protein phosphatases type 2C (PP2Cs) in an ABA-independent manner but more efficiently when activated by ABA. Confers enhanced sensitivity to ABA (PubMed:19407143, PubMed:23844015, PubMed:21658606). Can be activated only by (+)-ABA but not by (…
Lu15_8398899	Lus10040916	LNU	Q9FGM1	1.62e-88	72.289	Abscisic acid receptor PYL8 (ABI1-binding protein 1) (PYR1-like protein 8) (Regulatory components of ABA receptor 3)	Receptor for abscisic acid (ABA) required for ABA-mediated responses such as stomatal closure and germination inhibition. Inhibits the activity of group-A protein phosphatases type 2C (PP2Cs) in an ABA-independent manner but more efficiently when activated by ABA. Confers enhanced sensitivity to ABA (PubMed:19407143, PubMed:19624469, PubMed:19769575, PubMed:19889877, PubMed:23844015, PubMed:21658…
Lu15_8939174	Lus10041030	LNU	Q8L799	5.85e-145	71.223	Inositol oxygenase 1 (EC 1.13.99.1) (Myo-inositol oxygenase 1) (AtMIOX1) (MI oxygenase 1)	Catalyzes the oxygenative cleavage of myo-inositol to D-glucuronate. Involved in the biosynthesis of UDP-glucuronic acid (UDP-GlcA), providing nucleotide sugars for cell-wall polymers. May be also involved in plant ascorbate biosynthesis. {ECO:0000305|PubMed:15660207}.
Lu15_8939174	Lus10041030	LNU	O82200	2.11e-150	75.277	Inositol oxygenase 2 (EC 1.13.99.1) (Myo-inositol oxygenase 2) (AtMIOX2) (MI oxygenase 2)	Involved in the biosynthesis of UDP-glucuronic acid (UDP-GlcA), providing nucleotide sugars for cell-wall polymers. May be also involved in plant ascorbate biosynthesis. {ECO:0000305|PubMed:15660207}.
Lu15_8939174	Lus10041030	LNU	Q9FJU4	5.3e-146	73.783	Inositol oxygenase 5 (EC 1.13.99.1) (Myo-inositol oxygenase 5) (AtMIOX5) (MI oxygenase 5)	Involved in the biosynthesis of UDP-glucuronic acid (UDP-GlcA), providing nucleotide sugars for cell-wall polymers. May be also involved in plant ascorbate biosynthesis. {ECO:0000250|UniProtKB:Q8H1S0}.
Lu15_8939174	Lus10040999	LNU	Q9FMW4	1.62e-73	52.381	Putative GEM-like protein 8
Lu15_8939174	Lus10040999	LNU	Q9FMW6	1.45e-71	50.435	GEM-like protein 6
Lu15_8939174	Lus10040999	LNU	Q9FTA0	7.16e-77	52.609	GEM-like protein 4
Lu15_9126429	Lus10041044	LNU	Q9C9I8	1.74e-39	65.979	Ethylene-responsive transcription factor ERF020	Probably acts as a transcriptional activator. Binds to the GCC-box pathogenesis-related promoter element. May be involved in the regulation of gene expression by stress factors and by components of stress signal transduction pathways (By similarity). {ECO:0000250}.
Lu15_9126429	Lus10041044	LNU	O80542	5.27e-36	57.143	Ethylene-responsive transcription factor ERF019	Probably acts as a transcriptional activator. Binds to the GCC-box pathogenesis-related promoter element. May be involved in the regulation of gene expression by stress factors and by components of stress signal transduction pathways (By similarity). {ECO:0000250}.
Lu15_9126429	Lus10041044	LNU	Q9S7L5	1.38e-24	50.538	Ethylene-responsive transcription factor ERF018	Probably acts as a transcriptional activator. Binds to the GCC-box pathogenesis-related promoter element. May be involved in the regulation of gene expression by stress factors and by components of stress signal transduction pathways (By similarity). {ECO:0000250}.
Lu15_9279089	Lus10041072	LNU	Q8RX37	4.81e-75	41.562	Probable protein phosphatase 2C 2 (AtPP2C02) (EC 3.1.3.16) (Protein phosphatase AP2C2)
Lu15_9279089	Lus10041072	LNU	Q9XEE8	2.37e-69	41.284	Probable protein phosphatase 2C 30 (AtPP2C30) (EC 3.1.3.16) (AthPP2C5)
Lu15_9279089	Lus10041072	LNU	Q2QWE3	1.54e-76	47.771	Probable protein phosphatase 2C 77 (OsPP2C77) (EC 3.1.3.16)
Lu15_9529977	Lus10041153	LNU	O04469	5.42e-56	51.131	Enoyl-CoA delta isomerase 1, peroxisomal (EC 5.3.3.8) (Delta(3),Delta(2)-enoyl CoA isomerase 1) (AtECI1)	Able to isomerize both 3-cis and 3-trans double bonds into the 2-trans form in a range of enoyl-CoA species. Essential for the beta oxidation of unsaturated fatty acids. {ECO:0000269|PubMed:18657232}.
Lu15_9529977	Lus10041153	LNU	O23300	7.87e-95	66.667	Enoyl-CoA delta isomerase 3 (EC 5.3.3.8) (3-hydroxyacyl-CoA dehydratase 1) (Delta(3),Delta(2)-enoyl CoA isomerase 3) (AtECI3)	Able to isomerize both 3-cis and 3-trans double bonds into the 2-trans form in a range of enoyl-CoA species. Essential for the beta oxidation of unsaturated fatty acids. {ECO:0000269|PubMed:18657232}.
Lu15_9529977	Lus10041153	LNU	O23299	1.03e-96	67.391	Enoyl-CoA delta isomerase 2, peroxisomal (EC 5.3.3.8) (Delta(3),Delta(2)-enoyl CoA isomerase 2) (AtECI2) (Indole-3-butyric acid response 10)	Able to isomerize both 3-cis and 3-trans double bonds into the 2-trans form in a range of enoyl-CoA species. Essential for the beta oxidation of unsaturated fatty acids (PubMed:18657232). Involved with IBR1 and IBR3 in the peroxisomal beta-oxidation of indole-3-butyric acid (IBA) to form indole-3-acetic acid (IAA), a biologically active auxin (PubMed:20562230). {ECO:0000269|PubMed:18657232, ECO:0…
Lu2_21668160	Lus10035126	LND	C0LGQ5	2.23e-70	27.792	LRR receptor-like serine/threonine-protein kinase GSO1 (EC 2.7.11.1) (Protein GASSHO 1) (Protein SCHENGEN 3)	Together with GSO2, receptor-like serine/threonine-kinase required during the development of the epidermal surface in embryos and cotyledons (PubMed:18088309). In coordination with GSO2, regulates root growth through control of cell division and cell fate specification. Controls seedling root growth by modulating sucrose response after germination (PubMed:24123341). Receptor of the peptide hormon…
Lu2_21668160	Lus10035126	LND	Q9LVP0	2.14e-69	30.68	Probable leucine-rich repeat receptor-like protein kinase At5g63930 (EC 2.7.11.1)
Lu2_21668160	Lus10035126	LND	Q9S7I6	6.24e-118	35.945	LRR receptor-like serine/threonine-protein kinase RPK2 (EC 2.7.11.1) (Protein TOADSTOOL 2) (Receptor-like protein kinase 2)	Key regulator of anther development (e.g. lignification pattern), including tapetum degradation during pollen maturation (e.g. germination capacity). Together with RPK1, required for pattern formation along the radial axis (e.g. the apical embryonic domain cell types that generate cotyledon primordia), and the apical-basal axis (e.g. differentiation of the basal pole during early embryogenesis). …
Lu2_21834746	Lus10035175	HNU|LNU	Q9SGA2	9.62e-175	63.351	Glycerophosphodiester phosphodiesterase GDPD1, chloroplastic (EC 3.1.4.46) (Glycerophosphodiester phosphodiesterase 1) (AtGDPD1) (Protein SENESCENCE-RELATED GENE 3)	Hydrolyzes glycerolphosphoglycerol, glycerophosphocholine and glycerophosphoethanolamine in vitro. May be involved in release of inorganic phosphate (Pi) from phospholipids during Pi starvation. {ECO:0000269|PubMed:21323773}.
Lu2_21834746	Lus10035175	HNU|LNU	Q9FLM1	1.02e-161	62.435	Glycerophosphodiester phosphodiesterase GDPD2 (EC 3.1.4.46) (Glycerophosphodiester phosphodiesterase 2) (AtGDPD2)
Lu2_21834746	Lus10035175	HNU|LNU	Q680A6	4.53e-132	53.509	Glycerophosphodiester phosphodiesterase GDPD3 (EC 3.1.4.46) (Glycerophosphodiester phosphodiesterase 3) (ATGDPD3)
Lu2_2232215	Lus10016353	LND	Q70PR7	6.08e-39	30.995	Vinorine synthase (EC 2.3.1.160)	Acetyltransferase that catalyzes the formation of vinorine, a precursor of the antiarrhythmic monoterpenoid indole alkaloid ajmaline. Acts on gardneral, but not on polyneuridine aldehyde or N-methylgardneral. {ECO:0000269|PubMed:15110860}.
Lu2_2232215	Lus10016353	LND	A0A2P1GIW7	2.04e-46	31.207	Stemmadenine O-acetyltransferase (CrSAT) (EC 1.7.1.-)	Component of iboga and aspidosperma monoterpenoid indole alkaloids (MIAs, e.g. tabersonine and catharanthine) biosynthesis pathway from 19E-geissoschizine. Acetyltransferase that catalyzes the formation of O-acetylstemmadenine from stemmadenine. {ECO:0000269|PubMed:29511102}.
Lu2_2232215	Lus10016353	LND	Q94FT4	4.06e-35	30.801	Salutaridinol 7-O-acetyltransferase (salAT) (EC 2.3.1.150)	Involved in biosynthesis of morphinan-type benzylisoquinoline alkaloids. Catalyzes the conversion of the phenanthrene alkaloid salutaridinol to salutaridinol-7-O-acetate, the immediate precursor of thebaine along the morphine biosynthetic pathway. Conversion of 7-O-acetylsalutaridinol into thebaine is spontaneous. {ECO:0000269|PubMed:11404355}.
Lu2_2232215	Lus10016358	LNU	Q94AR4	7.21e-16	54.545	Polyadenylate-binding protein-interacting protein 2 (PABP-interacting protein 2) (Poly(A)-binding protein-interacting protein 2) (PAM2-containing protein CID2) (Protein CTC-INTERACTING DOMAIN 2)
Lu2_2232215	Lus10016358	LNU	I1JIC4	1.67e-13	62.5	Protein EARLY RESPONSIVE TO DEHYDRATION 15 (GmERD15)	DNA-binding protein that binds to the NRP-B promoter to activate the NRP-B-mediated cell death response (PubMed:21482825). Functions as an upstream component of stress-induced NRP-B-mediated signaling to connect stress in the endoplasmic reticulum (ER) to an osmotic stress-induced cell death signal (PubMed:21482825). Exhibits transactivation activity in yeast (PubMed:21482825). {ECO:0000269|PubMe…
Lu2_2232215	Lus10016358	LNU	Q39096	3.25e-19	61.818	Protein EARLY RESPONSIVE TO DEHYDRATION 15 (PAM2-containing protein CID1) (Polyadenylate-binding protein-interacting protein 1) (PABP-interacting protein 1) (Poly(A)-binding protein-interacting protein 1) (Protein CTC-INTERACTING DOMAIN 1) (Protein LIGHT STRESS-REGULATED 1)	Central component of stress responses that interacts with poly(A)-binding proteins. Negative regulator of abscisic acid (ABA) responses, including resistance to drought and freezing as well as stomatal closure regulation. Mediates resistance to the bacterial necrotroph pathogen Erwinia carotovora subsp. carotovora and promotes the induction of marker genes for systemic acquired resistance (SAR). …
Lu2_2368527	Lus10016331	HND|LND	Q0WP36	1.21e-120	57.971	Molybdate transporter 2 (Sulfate transporter like protein 5.1)	Molybdate transporter required for vacuolar molybdate export during senescence. {ECO:0000269|PubMed:21131548, ECO:0000269|PubMed:21815974}.
Lu2_2368527	Lus10016331	HND|LND	Q9SL95	2.05e-165	69.249	Molybdate transporter 1 (Sulfate transporter like protein 5.2)	High affinity molybdate transporter. Unable to transport sulfate. {ECO:0000269|PubMed:18003916, ECO:0000269|PubMed:18454190, ECO:0000269|PubMed:21131548, ECO:0000269|PubMed:21815974}.
Lu2_2368527	Lus10016331	HND|LND	A6YCJ2	1.51e-34	42.857	Molybdate transporter 1	High affinity molybdate transporter. Acts through an energy-dependent process. {ECO:0000269|PubMed:18077439}.
Lu2_23979210	Lus10030589	LNU	Q9CAL3	0	64.961	Cysteine-rich receptor-like protein kinase 2 (Cysteine-rich RLK2) (EC 2.7.11.-)
Lu2_23979210	Lus10030589	LNU	Q9CAL2	1.61e-158	42.391	Cysteine-rich receptor-like protein kinase 3 (Cysteine-rich RLK3) (EC 2.7.11.-)
Lu2_23979210	Lus10030589	LNU	Q9FNE1	8.99e-158	43.639	Cysteine-rich receptor-like protein kinase 42 (Cysteine-rich RLK42) (EC 2.7.11.-)
Lu2_2727588	Lus10002324	LNU	Q8L828	5.72e-131	60.943	Coatomer subunit beta'-3 (Beta'-coat protein 3) (Beta'-COP 3)	The coatomer is a cytosolic protein complex that binds to dilysine motifs and reversibly associates with Golgi non-clathrin-coated vesicles, which further mediate biosynthetic protein transport from the ER, via the Golgi up to the trans Golgi network. Coatomer complex is required for budding from Golgi membranes, and is essential for the retrograde Golgi-to-ER transport of dilysine-tagged protein…
Lu2_2727588	Lus10002324	LNU	Q9C827	2.03e-129	59.933	Coatomer subunit beta'-2 (Beta'-coat protein 2) (Beta'-COP 2)	The coatomer is a cytosolic protein complex that binds to dilysine motifs and reversibly associates with Golgi non-clathrin-coated vesicles, which further mediate biosynthetic protein transport from the ER, via the Golgi up to the trans Golgi network. Coatomer complex is required for budding from Golgi membranes, and is essential for the retrograde Golgi-to-ER transport of dilysine-tagged protein…
Lu2_2727588	Lus10002324	LNU	Q9CAA0	1.63e-130	60.606	Coatomer subunit beta'-1 (Beta'-coat protein 1) (Beta'-COP 1)	The coatomer is a cytosolic protein complex that binds to dilysine motifs and reversibly associates with Golgi non-clathrin-coated vesicles, which further mediate biosynthetic protein transport from the ER, via the Golgi up to the trans Golgi network. Coatomer complex is required for budding from Golgi membranes, and is essential for the retrograde Golgi-to-ER transport of dilysine-tagged protein…
Lu2_3069270	Lus10014352	LNU	Q9SAG8	3.83e-36	55.963	Chaperone protein dnaJ 8, chloroplastic (AtDjC8) (AtJ8)	Plays a continuous role in plant development probably in the structural organization of compartments. {ECO:0000250}.
Lu2_3641485	Lus10003439	LNU	Q42806	0	72.358	Pyruvate kinase, cytosolic isozyme (PK) (EC 2.7.1.40)
Lu2_3641485	Lus10003439	LNU	Q42954	0	75.506	Pyruvate kinase, cytosolic isozyme (PK) (EC 2.7.1.40)
Lu2_3641485	Lus10003439	LNU	O65595	0	71.573	Probable pyruvate kinase, cytosolic isozyme (PK) (EC 2.7.1.40)	Key regulatory enzyme of the glycolytic pathway that catalyzes the final step of glycolysis, converting ADP and phosphoenolpyruvate (PEP) to ATP and pyruvate by essentially irreversible transphosphorylation. {ECO:0000250|UniProtKB:Q2RAK2}.
Lu2_4220131	Lus10020181	LNU	Q84MC1	2.36e-119	73.516	Gamma-glutamylcyclotransferase 2-2 (AtGGCT2;2) (EC 4.3.2.9) (Gamma-glutamyl cyclotransferase 2;2)	Catalyzes the formation of 5-oxoproline from gamma-glutamyl dipeptides and plays a significant role in glutathione (GSH) homeostasis. Converts GSH to 5-oxoproline and cysteine-glycine (Cys-Gly) dipeptide in vitro. Possesses low activity towards gamma-glutamyl-L-alanine. Has no activity towards gamma-glutamyl-L-cysteine. {ECO:0000269|PubMed:25716890}.
Lu2_4220131	Lus10020181	LNU	Q84QC1	1.11e-59	48.37	Gamma-glutamylcyclotransferase 2-3 (AtGGCT2;3) (EC 4.3.2.9) (Gamma-glutamyl cyclotransferase 2;3)	Catalyzes the formation of 5-oxoproline from gamma-glutamyl dipeptides and plays a significant role in glutathione (GSH) homeostasis. Converts GSH to 5-oxoproline and cysteine-glycine (Cys-Gly) dipeptide in vitro. Possesses low activity towards gamma-glutamyl-L-alanine. Has no activity towards gamma-glutamyl-L-cysteine. {ECO:0000269|PubMed:25716890}.
Lu2_4220131	Lus10020181	LNU	Q8GY54	1.47e-115	78.571	Gamma-glutamylcyclotransferase 2-1 (AtGGCT2;1) (EC 4.3.2.9) (Gamma-glutamyl cyclotransferase 2;1)	Catalyzes the formation of 5-oxoproline from gamma-glutamyl dipeptides and plays a significant role in glutathione (GSH) homeostasis. Converts both GSH and gamma-glutamyl-L-alanine to 5-oxoproline in vitro. Plays a role in detoxification of heavy metals and metalloids by recycling glutamate and maintaining GSH homeostasis. {ECO:0000269|PubMed:24214398}.
Lu2_4220131	Lus10020193	LND	Q6ZIB5	4.95e-119	54.054	Probable auxin efflux carrier component 5c (OsPIN5c) (OsPIN5b)	May act as a component of the auxin efflux carrier. {ECO:0000305}.
Lu2_4220131	Lus10020193	LND	Q5JLM1	3.18e-148	64.463	Probable auxin efflux carrier component 5a (OsPIN5a)	May act as a component of the auxin efflux carrier. {ECO:0000305}.
Lu2_4220131	Lus10020193	LND	Q9FFD0	0	75.706	Auxin efflux carrier component 5 (AtPIN5)	Auxin transporter regulating intracellular auxin homeostasis and metabolism (PubMed:19506555, PubMed:20439545). Mediates the auxin transport from the cytosol into the lumen of the endoplasmic reticulum (PubMed:19506555). May also act as an auxin efflux carrier when located to the cell membrane (PubMed:24692422). PIN5 and PIN8 may have an antagonistic/compensatory activity (PubMed:22760640, PubMed…
Lu2_4220131	Lus10020174	LNU	Q5IGR8	9.56e-18	30.841	Exostosin-1a (EC 2.4.1.224) (EC 2.4.1.225) (Glucuronosyl-N-acetylglucosaminyl-proteoglycan/N-acetylglucosaminyl-proteoglycan 4-alpha-N-acetylglucosaminyltransferase 1a) (Multiple exostoses protein 1 homolog a)	Glycosyltransferase required for the biosynthesis of heparan-sulfate. {ECO:0000250}.
Lu2_4220131	Lus10020174	LNU	Q5IGR6	3.04e-17	32.995	Exostosin-1c (EC 2.4.1.224) (EC 2.4.1.225) (Glucuronosyl-N-acetylglucosaminyl-proteoglycan/N-acetylglucosaminyl-proteoglycan 4-alpha-N-acetylglucosaminyltransferase 1c) (Multiple exostoses protein 1 homolog c)	Glycosyltransferase required for the biosynthesis of heparan-sulfate. {ECO:0000250}.
Lu2_4220131	Lus10020174	LNU	Q9C975	6.97e-121	65.176	Glycosyltransferase family protein 64 C3 (GT64 C3) (EC 2.4.1.-)	Probable glycosyltransferase. {ECO:0000250}.
Lu2_783617	Lus10019256	LNU	P46665	5.43e-46	56.463	Homeobox-leucine zipper protein HAT14 (Homeodomain-leucine zipper protein HAT14) (HD-ZIP protein 14)	Probable transcription factor. {ECO:0000250}.
Lu2_783617	Lus10019256	LNU	A2Z1U1	1.7e-46	61.24	Homeobox-leucine zipper protein HOX11 (HD-ZIP protein HOX11) (Homeodomain transcription factor HOX11) (OsHox11)	Probable transcription factor. {ECO:0000250}.
Lu2_783617	Lus10019256	LNU	P46604	8.56e-48	61.688	Homeobox-leucine zipper protein HAT22 (Homeodomain-leucine zipper protein HAT22) (HD-ZIP protein 22)	Probable transcription factor. {ECO:0000250}.
Lu3_1295318	Lus10037389	LND	O64825	3.32e-53	28.951	LysM domain receptor-like kinase 4 (LysM-containing receptor-like kinase 4) (EC 2.7.11.1)	Lysin motif (LysM) receptor kinase that functions as a cell surface receptor in chitin elicitor (chitooligosaccharides) signaling leading to innate immunity. Recognizes microbe-derived N-acetylglucosamine (NAG)-containing ligands. Involved in the resistance to the pathogenic fungus Alternaria brassicicola and to the bacterial pathogen the bacterial pathogen Pseudomonas syringae pv tomato DC3000, …
Lu3_1295318	Lus10037389	LND	Q0GXS4	1.89e-44	26.052	Serine/threonine receptor-like kinase NFP (RLK NFP) (Nod factor perception protein) (EC 2.7.10.-) (Nod-factor receptor 5)	During nodulation, plays a central role in nodule organogenesis (PubMed:22874912). Involved in the perception of Nod factors, the first step of recognition of rhizobia prior to nodulation (PubMed:12753588). Necessary in epidermal cells to induce cortical cell divisions leading to nodule primordia formation (PubMed:22874912). Required during root nodule symbiosis with Sinorhizobium meliloti by tri…
Lu3_1295318	Lus10037389	LND	O22808	4.09e-49	29.63	Protein LYK5 (LysM domain receptor-like kinase 5) (LysM-containing receptor-like kinase 5)	May recognize microbe-derived N-acetylglucosamine (NAG)-containing ligands. {ECO:0000250}.
Lu3_25055317	Lus10037644	LND	Q9SCW1	0	80.615	Beta-galactosidase 1 (Lactase 1) (EC 3.2.1.23)
Lu3_25055317	Lus10037644	LND	P48980	0	76.034	Beta-galactosidase (EC 3.2.1.23) (Acid beta-galactosidase) (Lactase) (Exo-(1-->4)-beta-D-galactanase)	Involved in cell wall degradation. Degrades polysaccharides containing beta-(1-->4)-linked galactans, acting as an exo-(1-->4)-beta-D-galactanase.
Lu3_25055317	Lus10037644	LND	P45582	0	72.618	Beta-galactosidase (Lactase) (EC 3.2.1.23)
Lu3_3532734	Lus10000642	LND	Q8L7S4	3.35e-102	61.878	Microtubule-associated protein 70-2 (AtMAP70-2) (70 kDa microtubule-associated protein 2)	Plant-specific protein that interact with microtubules. {ECO:0000250}.
Lu3_3532734	Lus10000642	LND	Q2QLI6	3.46e-97	62.099	Microtubule-associated protein 70-1 (AtMAP70-1) (70 kDa microtubule-associated protein 1)	Plant-specific protein that interact with microtubules. {ECO:0000250}.
Lu3_3532734	Lus10000642	LND	Q9C9X0	1.57e-97	60.167	Microtubule-associated protein 70-1 (AtMAP70-1) (70 kDa microtubule-associated protein 1)	Plant-specific protein that interact with microtubules. In association with MAP70.5, is essential for the normal banding pattern of secondary cell wall and for the proper development of xylem tracheary elements and wood formation. {ECO:0000269|PubMed:20399097}.
Lu3_6931619	Lus10040821	LND	Q9LZX4	6.1e-27	33.022	Fasciclin-like arabinogalactan protein 10	May be a cell surface adhesion protein.
Lu3_6931619	Lus10040821	LND	Q9SNC3	1.23e-125	62.654	Fasciclin-like arabinogalactan protein 4 (Protein SALT OVERLY SENSITIVE 5)	May be a cell surface adhesion protein that is required for normal cell expansion.
Lu3_6931619	Lus10040821	LND	O22126	4.57e-34	34.007	Fasciclin-like arabinogalactan protein 8 (AtAGP8)	May be a cell surface adhesion protein.
Lu3_8280597	Lus10001885	HND|LND	Q9LET0	1.05e-26	39.181	Putative transcription factor bHLH107 (Basic helix-loop-helix protein 107) (AtbHLH107) (bHLH 107) (Transcription factor EN 55) (bHLH transcription factor bHLH107)
Lu3_8280597	Lus10001885	HND|LND	Q9LS08	1.2e-31	42.857	Transcription factor AIG1 (AtAIG1) (Basic helix-loop-helix protein 32) (AtbHLH32) (bHLH 32) (Protein TARGET OF MOOPTEROS 5) (Transcription factor EN 54) (bHLH transcription factor bHLH032)	Transcription factor required for MONOPTEROS-dependent root initiation in embryo. Transcriptionally controlled by MONOPTEROS. {ECO:0000269|PubMed:20220754}.
Lu3_8280597	Lus10001885	HND|LND	Q9S7Y1	4.73e-31	43.158	Transcription factor bHLH30 (Basic helix-loop-helix protein 30) (AtbHLH30) (bHLH 30) (Transcription factor EN 53) (bHLH transcription factor bHLH030)
Lu3_964017	Lus10021939	LNU	P0DO21	8.22e-55	34.39	Probable aspartic proteinase GIP2 (EC 3.4.23.-) (Glucanase inhibitor protein 2) (NbGIP2)	Involved in plant defense against Phytophtora parasitica (PubMed:28082413). Contributes positively to Nicotiana resistance against P.parasitica (PubMed:28082413). Binds the P.parasitica xyloglucanase XEG1 and inhibits its cell wall degrading enzyme activity and its contribution as P.parasitica virulence factor (PubMed:28082413). XEG1 acts as an important virulence factor during P.parasitica infec…
Lu3_964017	Lus10021939	LNU	I1JNS6	8.01e-46	31.202	Probable aspartic proteinase GIP1 (EC 3.4.23.-) (Glucanase inhibitor protein 1) (GmGIP1)	Involved in plant defense against Phytophtora sojae (PubMed:28082413). Contributes positively to soybean resistance against P.sojae (PubMed:28082413). Binds the P.sojae xyloglucanase XEG1 and inhibits its cell wall degrading enzyme activity and its contribution as P.sojae virulence factor (PubMed:28082413). XEG1 acts as an important virulence factor during P.sojae infection but also acts as a pat…
Lu3_964017	Lus10021939	LNU	Q42369	9.42e-39	30.504	Gamma conglutin 1 (Conglutin gamma) (allergen Lup an gamma-conglutin) [Cleaved into: Gamma conglutin 1 beta subunit (Gamma conglutin 1 small subunit); Gamma conglutin 1 alpha subunit (Gamma conglutin 1 large subunit)]	Sulfur-rich seed storage protein that remains undegraded at germination. {ECO:0000250|UniProtKB:Q9FSH9}.
Lu4_13634659	Lus10034407	LNU	Q9SI09	2.92e-11	39.623	Probable E3 ubiquitin-protein ligase XERICO (EC 2.3.2.27) (RING-type E3 ubiquitin transferase XERICO)	Function on abscisic acid homeostasis at post-translational level, probably through ubiquitin/proteasome-dependent substrate-specific degradation. {ECO:0000269|PubMed:16792696, ECO:0000269|PubMed:17933900}.
Lu4_14298191	Lus10041473	LNU	Q9SX25	7.18e-79	41.813	Probable carboxylesterase 6 (AtCXE6) (EC 3.1.1.1)	Carboxylesterase acting on esters with varying acyl chain length. {ECO:0000250}.
Lu4_14298191	Lus10041473	LNU	Q9LFR7	6.93e-73	40.669	Probable carboxylesterase 17 (AtCXE17) (EC 3.1.1.1)	Carboxylesterase acting on esters with varying acyl chain length. {ECO:0000250}.
Lu4_14298191	Lus10041473	LNU	Q0ZPV7	2.82e-36	41.304	Carboxylesterase 1 (AeCXE1) (EC 3.1.1.1)	Carboxylesterase acting on esters with varying acyl chain length. {ECO:0000269|PubMed:17256879}.
Lu4_14298191	Lus10041466	LNU	Q9SX20	0	76.588	Protein NRT1/ PTR FAMILY 3.1 (AtNPF3.1)	May act as an efflux-type nitrite transporter. Not regulated by the PII protein involved in the regulation of nitrite uptake into higher plant chloroplasts. {ECO:0000269|PubMed:17566055}.
Lu4_14298191	Lus10041466	LNU	Q9LFB8	9.82e-162	46.717	Protein NRT1/ PTR FAMILY 8.2 (AtNPF8.2) (Peptide transporter PTR5)	Peptide transporter. Mediates the transport of di- and tripeptides. High affinity transporter. Involved in the uptake of peptides during pollen germination and tube growth. {ECO:0000269|PubMed:18753286}.
Lu4_14298191	Lus10041466	LNU	Q9M390	1.38e-162	46.154	Protein NRT1/ PTR FAMILY 8.1 (AtNPF8.1) (Peptide transporter PTR1)	Peptide transporter. Mediates the transport of di- and tripeptides. High affinity transporter with low selectivity. No transport of amino acids. {ECO:0000269|PubMed:15500465, ECO:0000269|PubMed:18753286}.
Lu4_14523601	Lus10041487	LNU	Q9C6M5	3.57e-133	64	AP2/ERF and B3 domain-containing transcription repressor TEM1 (Protein TEMPRANILLO 1) (RAV1-like ethylene-responsive transcription factor TEM1)	Transcriptional repressor of flowering time on long day plants. Acts directly on FT expression by binding 5'-CAACA-3' and 5'-CACCTG-3 sequences. Functionally redundant with TEM2. {ECO:0000269|PubMed:18718758}.
Lu4_14523601	Lus10041487	LNU	P82280	3.84e-137	62.994	AP2/ERF and B3 domain-containing transcription repressor RAV2 (Ethylene-responsive transcription factor RAV2) (Protein RELATED TO ABI3/VP1 2) (Protein RELATED TO APETALA2 8) (Protein TEMPRANILLO 2)	Probably acts as a transcriptional activator. Binds to the GCC-box pathogenesis-related promoter element. May be involved in the regulation of gene expression by stress factors and by components of stress signal transduction pathways (By similarity). Transcriptional repressor of flowering time on long day plants. Acts directly on FT expression by binding 5'-CAACA-3' and 5'-CACCTG-3 sequences (Pro…
Lu4_14523601	Lus10041487	LNU	Q9ZWM9	8.41e-134	62.89	AP2/ERF and B3 domain-containing transcription factor RAV1 (Ethylene-responsive transcription factor RAV1) (Protein RELATED TO ABI3/VP1 1)	Binds specifically to bipartite recognition sequences composed of two unrelated motifs, 5'-CAACA-3' and 5'-CACCTG-3'. May function as negative regulator of plant growth and development. {ECO:0000269|PubMed:15040885, ECO:0000269|PubMed:9862967}.
Lu4_14523601	Lus10041489	LND	O04253	2.94e-148	59.587	Probable galacturonosyltransferase-like 6 (EC 2.4.1.-) (Like glycosyl transferase 10)	May be involved in pectin and/or xylans biosynthesis in cell walls. {ECO:0000250}.
Lu4_14523601	Lus10041489	LND	Q0V7R1	2.2e-174	76.308	Probable galacturonosyltransferase-like 3 (EC 2.4.1.-)	May be involved in pectin and/or xylans biosynthesis in cell walls. {ECO:0000250}.
Lu4_14523601	Lus10041489	LND	Q9M8J2	7.11e-154	59.882	Probable galacturonosyltransferase-like 4 (EC 2.4.1.-) (Galactinol synthase 9) (AtGolS9) (GolS-9)	May be involved in pectin and/or xylans biosynthesis in cell walls. {ECO:0000250}.
Lu4_14642224	Lus10041526	LNU	O82256	2.08e-17	39.048	Zinc finger protein CONSTANS-LIKE 13
Lu4_14642224	Lus10041526	LNU	Q9C7E8	9.1e-21	41.88	Zinc finger protein CONSTANS-LIKE 15
Lu4_14642224	Lus10041526	LNU	O22800	3.61e-23	32.53	Zinc finger protein CONSTANS-LIKE 14
Lu4_14642224	Lus10041543	LNU	Q9ZPQ8	2.29e-168	55.947	ACT domain-containing protein ACR5 (Protein ACT DOMAIN REPEATS 5)	May bind amino acids. {ECO:0000303|PubMed:12481063}.
Lu4_14642224	Lus10041543	LNU	Q9SGA0	0	70.938	ACT domain-containing protein ACR6 (Protein ACT DOMAIN REPEATS 6)	May bind amino acids. {ECO:0000303|PubMed:12481063}.
Lu4_14642224	Lus10041543	LNU	Q8LJW3	0	60.44	ACT domain-containing protein ACR4 (Protein ACT DOMAIN REPEATS 4)	May bind amino acids. {ECO:0000303|PubMed:12481063}.
Lu4_15074000	Lus10041614	LNU	Q94AW5	4.48e-26	74.713	Ethylene-responsive transcription factor ERF003	Probably acts as a transcriptional activator. Binds to the GCC-box pathogenesis-related promoter element. May be involved in the regulation of gene expression by stress factors and by components of stress signal transduction pathways (By similarity). {ECO:0000250}.
Lu4_15074000	Lus10041614	LNU	Q9XI33	2.7e-13	78.846	Ethylene-responsive transcription factor WIN1 (Protein SHINE 1) (Protein WAX INDUCER 1)	Promotes cuticle formation by inducing the expression of enzymes involved in wax biosynthesis (PubMed:15070782, PubMed:15319479). Confers drought resistance (PubMed:15319479). Acts as a transcriptional activator. Binds to the GCC-box pathogenesis-related promoter element. May be involved in the regulation of gene expression by stress factors and by components of stress signal transduction pathway…
Lu4_15074000	Lus10041614	LNU	P16146	6.02e-21	69.318	Protein PPLZ02	Essential for all lupin cells independent of the respective tissue.
Lu4_16158145	Lus10041830	LNU	P36907	2.51e-151	64.815	Endochitinase (EC 3.2.1.14)	Defense against chitin-containing fungal pathogens.
Lu4_16158145	Lus10041830	LNU	P08252	8.14e-139	66.779	Endochitinase A (CHN-A) (EC 3.2.1.14)	Defense against chitin-containing fungal pathogens.
Lu4_16158145	Lus10041830	LNU	Q09023	1.18e-140	67.23	Endochitinase CH25 (EC 3.2.1.14)
Lu4_16158145	Lus10041843	LNU	Q38853	1.99e-57	69.231	Rhodanese-like domain-containing protein 15, chloroplastic (Protein DARK INDUCIBLE 1) (Senescence-associated protein 1) (AtSEN1) (Sulfurtransferase 15) (AtStr15)
Lu4_16158145	Lus10041843	LNU	Q39129	2.27e-52	68.142	Thiosulfate sulfurtransferase 16, chloroplastic (EC 2.8.1.1) (Rhodanese) (Senescence-associated protein) (Sulfurtransferase 16) (AtStr16)	Thought to act during the early stages of leaf senescence. Catalyzes the transfer of a sulfur ion from a donor to cyanide or to other thiol compounds. Substrate preference is thiosulfate > 3-mercaptopyruvate. {ECO:0000269|PubMed:12482606}.
Lu4_16158145	Lus10041843	LNU	P27626	3.01e-55	61.314	Senescence-associated protein DIN1	Is thought to act during the early stages of leaf senescence.
Lu4_18720426	Lus10030044	HND	Q9FNI6	6.5e-80	33.46	DNA repair protein RAD5A (EC 3.6.4.-) (Putative SWI/SNF-related matrix-associated actin-dependent regulator of chromatin subfamily A member 3-like 2) (SMARCA3-like protein 2) (RAD5 homolog A) (AtRAD5a)	Functions in error-free postreplication DNA repair or DNA-damage tolerance (DTT) pathway (PubMed:18310306, PubMed:21549648). Required for homologous recombination (HR) induced by DNA double-strand break (DSB) in somatic cells (PubMed:18310306). Required for damage-induced DNA repair, independently of MUS81 and RECQL4A. Plays a role in synthesis-dependent strand annealing (SDSA) but not in single-…
Lu4_18720426	Lus10030044	HND	P31244	2.29e-139	43.056	DNA repair protein RAD16 (EC 3.6.4.-) (ATP-dependent helicase RAD16)	Component of the global genome repair (GGR) complex which promotes global genome nucleotide excision repair (GG-NER) which removes DNA damage from nontranscribing DNA. Involved in differential repair of DNA after UV damage. Will repair preferentially the MAT-alpha locus compared with the HML-alpha locus. {ECO:0000269|PubMed:10601031, ECO:0000269|PubMed:15177043}.
Lu4_18720426	Lus10030044	HND	P79051	4.92e-147	46.414	ATP-dependent helicase rhp16 (EC 3.6.4.-) (DNA repair protein rhp16) (RAD16 homolog)	Involved in global genome repair (GGR) via nucleotide excision repair (NER), in conjunction with rhp7, after UV irradiation. {ECO:0000269|PubMed:10446227}.
Lu4_18720426	Lus10030042	LNU	Q9SND6	9.4e-55	37.423	Mitogen-activated protein kinase kinase kinase 20 (MAPKK kinase 20) (EC 2.7.11.25) (Protein ABA-INSENSITIVE PROTEIN KINASE 1)	Mitogen-activated protein kinase kinase (MAPKK) that phosphorylates both MKK3 and MPK18 and regulate two separate signaling pathways involved in root microtubule functions (PubMed:28848569). MAPKK which regulates abscisic acid (ABA) responses in a MAPKKK20-MKK5-MPK6 cascade involved in root growth (e.g. root cell division and elongation) and stomatal response, probably via MKK5 activation by prot…
Lu4_18720426	Lus10030042	LNU	Q9ZVP5	1.85e-96	52.145	Mitogen-activated protein kinase kinase kinase 18 (EC 2.7.11.25)	Component of the abscisic acid (ABA) signaling pathway that acts as ABA signal transducer in the context of abiotic stresses (PubMed:26443375, PubMed:25720833, PubMed:25680457). Triggers MPK1, MPK2, MPK7 and MPK14 activation in a MKK3-dependent manner and MPK6 activation in a MKK3-independent manner. Mediates the ABA-dependent activation of the MKK3-MPK7 module (PubMed:25720833). Positive regulat…
Lu4_18720426	Lus10030042	LNU	O80888	1.76e-105	53.356	Mitogen-activated protein kinase kinase kinase 17 (EC 2.7.11.25)	Component of the abscisic acid (ABA) signaling pathway that may act as ABA signal transducer in the context of abiotic stresses. Triggers MPK7 activation in a MKK3-dependent manner. Mediates the ABA-dependent activation of the MKK3-MPK7 module. {ECO:0000269|PubMed:25720833}.
Lu4_18720426	Lus10027172	HNU|LNU	O49841	4.68e-14	28.962	Ras-related protein RABC2a (AtRABC2a) (Ras-related protein Rab18B) (AtRab18B)	Intracellular vesicle trafficking and protein transport. {ECO:0000250}.
Lu4_18720426	Lus10027172	HNU|LNU	P87027	8.99e-51	42.408	Septum-promoting GTP-binding protein 1 (GTPase spg1) (Sid3 protein)	GTP-binding protein essential for the induction of septum formation at G2 and pre-START stages of mitosis. Acts via the cdc7 protein kinase pathway. {ECO:0000269|PubMed:9203579}.
Lu4_18720426	Lus10027172	HNU|LNU	P38987	1.47e-31	33.333	Protein TEM1	GTP-binding protein involved in termination of M phase. May play a role in triggering the degradation of G2 cyclin to inactivate M-phase promoting factor at the termination of mitosis. Acts upstream of CDC15 kinase and may be required to activate the CDC15 protein kinase pathway. {ECO:0000269|PubMed:12628189}.
Lu4_18720426	Lus10027185	LNU	A8MRC7	0	73.827	Probable beta-1,3-galactosyltransferase 2 (EC 2.4.1.-)	Beta-1,3-galactosyltransferase that transfers galactose from UDP-galactose to substrates with a terminal glycosyl residue. {ECO:0000250}.
Lu4_18720426	Lus10027185	LNU	Q9ZV71	0	73.618	Probable beta-1,3-galactosyltransferase 3 (EC 2.4.1.-)	Beta-1,3-galactosyltransferase that transfers galactose from UDP-galactose to substrates with a terminal glycosyl residue. {ECO:0000250}.
Lu4_18720426	Lus10027185	LNU	Q8LEJ9	0	71.212	Probable beta-1,3-galactosyltransferase 4 (EC 2.4.1.-)	Beta-1,3-galactosyltransferase that transfers galactose from UDP-galactose to substrates with a terminal glycosyl residue. {ECO:0000250}.
Lu4_19049038	Lus10039725	LNU	Q9ZR08	1.14e-143	65.839	G-type lectin S-receptor-like serine/threonine-protein kinase At4g03230 (EC 2.7.11.1)
Lu4_19049038	Lus10039725	LNU	Q8GYA4	1.67e-124	54.938	Cysteine-rich receptor-like protein kinase 10 (Cysteine-rich RLK10) (EC 2.7.11.-) (Receptor-like protein kinase 4)
Lu4_19049038	Lus10039725	LNU	O81833	1.96e-122	59.467	G-type lectin S-receptor-like serine/threonine-protein kinase SD1-1 (EC 2.7.11.1) (S-domain-1 (SD1) receptor kinase 1) (SD1-1)
Lu4_19049038	Lus10039710	LND	Q8RXR6	1.98e-60	33.333	BTB/POZ domain-containing protein At1g50280	May act as a substrate-specific adapter of an E3 ubiquitin-protein ligase complex (CUL3-RBX1-BTB) which mediates the ubiquitination and subsequent proteasomal degradation of target proteins. {ECO:0000250}.
Lu4_19049038	Lus10039710	LND	Q9C5J4	3.23e-137	47.249	BTB/POZ domain-containing protein At3g22104	May act as a substrate-specific adapter of an E3 ubiquitin-protein ligase complex (CUL3-RBX1-BTB) which mediates the ubiquitination and subsequent proteasomal degradation of target proteins. {ECO:0000250}.
Lu4_19049038	Lus10039710	LND	Q9LT24	5.64e-77	34.066	BTB/POZ domain-containing protein At3g19850	May act as a substrate-specific adapter of an E3 ubiquitin-protein ligase complex (CUL3-RBX1-BTB) which mediates the ubiquitination and subsequent proteasomal degradation of target proteins. {ECO:0000250}.
Lu4_19049038	Lus10039732	LND	O64477	0	48.03	G-type lectin S-receptor-like serine/threonine-protein kinase At2g19130 (EC 2.7.11.1)
Lu4_19049038	Lus10039732	LND	Q9T058	6.33e-126	34.233	G-type lectin S-receptor-like serine/threonine-protein kinase At4g11900 (EC 2.7.11.1)
Lu4_19049038	Lus10039732	LND	Q39203	7.13e-136	36.446	G-type lectin S-receptor-like serine/threonine-protein kinase SD2-2 (EC 2.7.11.1) (Receptor-like kinase 4) (S-domain-2 (SD2) receptor kinase 2) (SD2-2)	Serine/threonine-protein kinase. {ECO:0000269|Ref.4}.
Lu4_2006452	Lus10009847	LNU	I1JIC4	9.91e-22	44.03	Protein EARLY RESPONSIVE TO DEHYDRATION 15 (GmERD15)	DNA-binding protein that binds to the NRP-B promoter to activate the NRP-B-mediated cell death response (PubMed:21482825). Functions as an upstream component of stress-induced NRP-B-mediated signaling to connect stress in the endoplasmic reticulum (ER) to an osmotic stress-induced cell death signal (PubMed:21482825). Exhibits transactivation activity in yeast (PubMed:21482825). {ECO:0000269|PubMe…
Lu4_8780339	Lus10029002	LNU	Q2R2W1	0	71.821	Adagio-like protein 3	Component of an E3 ubiquitin ligase complex that plays a central role in blue light-dependent circadian cycles. Acts as a blue light photoreceptor, due to the presence of FMN, that mediates light-regulated protein degradation of critical clock components by targeting them to the proteasome complex. The SCF(ADO3) E3 ubiquitin ligase complex is involved in the regulation of circadian clock-dependen…
Lu4_8780339	Lus10029002	LNU	Q94BT6	0	65.165	Adagio protein 1 (Clock-associated PAS protein ZTL) (F-box only protein 2b) (FBX2b) (Flavin-binding kelch repeat F-box protein 1-like protein 2) (FKF1-like protein 2) (LOV kelch protein 1) (Protein ZEITLUPE)	Component of an E3 ubiquitin ligase complex that plays a central role in blue light-dependent circadian cycles. Acts as a blue light photoreceptor, due to the presence of FMN, that mediates light-regulated protein degradation of critical clock components by targeting them to the proteasome complex. The SCF(ADO1) E3 ubiquitin ligase complex is involved in the regulation of circadian clock-dependen…
Lu4_8780339	Lus10029002	LNU	Q9C9W9	0	76.471	Adagio protein 3 (F-box only protein 2a) (FBX2a) (Flavin-binding kelch repeat F-box protein 1)	Component of an E3 ubiquitin ligase complex that plays a central role in blue light-dependent circadian cycles. Acts as a blue light photoreceptor, due to the presence of FMN, that mediates light-regulated protein degradation of critical clock components by targeting them to the proteasome complex. The SCF(ADO3) E3 ubiquitin ligase complex is involved in the regulation of circadian clock-dependen…
Lu5_12024436	Lus10035293	LNU	Q6YZA9	8.25e-79	59.694	Germin-like protein 8-2 (Germin-like protein 16) (Germin-like protein 3) (OsGER3)	Plays role in broad-spectrum disease resistance. Probably has no oxalate oxidase activity even if the active site is conserved. {ECO:0000269|PubMed:19011003}.
Lu5_12024436	Lus10035293	LNU	Q6K5Q0	3.34e-82	59.067	Putative germin-like protein 2-1	May play a role in plant defense. Probably has no oxalate oxidase activity even if the active site is conserved.
Lu5_12024436	Lus10035293	LNU	Q6K5P8	7.22e-80	60.622	Putative germin-like protein 2-3	May play a role in plant defense. Probably has no oxalate oxidase activity even if the active site is conserved.
Lu5_12024436	Lus10035289	HNU|LNU	Q9ZSY9	0	58.043	Linolenate hydroperoxide lyase, chloroplastic (EC 4.2.99.-) (Cytochrome P450 74B2) (Hydroperoxide lyase 1)	Catalyzes the conversion of (9Z,11E,15Z)-(13S)-hydroperoxyoctadeca-9,11,15-trienoate to (9Z)-12-oxo-dodec-9-enoate and cis-3-hexenal. Possesses low activity toward (9Z,11E)-(13S)-13-hydroperoxyoctadeca-9,11-dienoate (PubMed:9701595, PubMed:16258015). Required for the synthesis of the green leaf volatiles (GLVs) hexanal and trans-2-hexenal (PubMed:16258015). {ECO:0000269|PubMed:16258015, ECO:00002…
Lu5_12024436	Lus10035289	HNU|LNU	B3LF83	3.99e-151	55.208	Probable inactive linolenate hydroperoxide lyase (Cytochrome P450 74B2) (Hydroperoxide lyase 1)
Lu5_12024436	Lus10035289	HNU|LNU	K4CF70	0	57.267	Fatty acid hydroperoxide lyase, chloroplastic (LeHPL) (EC 4.2.99.-) (Cytochrome P450 74B)	Cytochrome P450 of the CYP74B subfamily involved in the biosynthesis of traumatin and C6 aldehydes (PubMed:10923789, PubMed:10859201). Metabolizes 13- but not 9-hydroperoxides of linoleic and linolenic acids (PubMed:10923789, PubMed:10859201). Can use 15S-hydroperoxy-11(Z),13(E),17(Z)-eicosatrienoic acid (15-HPET) and 13S-hydroperoxy-9(Z),11(E),15(Z)-octadecatrienoic acid (13-HPOT) as substrates,…
Lu5_12024436	Lus10035284	LNU	Q9SND6	2.63e-49	37.545	Mitogen-activated protein kinase kinase kinase 20 (MAPKK kinase 20) (EC 2.7.11.25) (Protein ABA-INSENSITIVE PROTEIN KINASE 1)	Mitogen-activated protein kinase kinase (MAPKK) that phosphorylates both MKK3 and MPK18 and regulate two separate signaling pathways involved in root microtubule functions (PubMed:28848569). MAPKK which regulates abscisic acid (ABA) responses in a MAPKKK20-MKK5-MPK6 cascade involved in root growth (e.g. root cell division and elongation) and stomatal response, probably via MKK5 activation by prot…
Lu5_12024436	Lus10035284	LNU	Q9ZVP5	2.57e-99	50	Mitogen-activated protein kinase kinase kinase 18 (EC 2.7.11.25)	Component of the abscisic acid (ABA) signaling pathway that acts as ABA signal transducer in the context of abiotic stresses (PubMed:26443375, PubMed:25720833, PubMed:25680457). Triggers MPK1, MPK2, MPK7 and MPK14 activation in a MKK3-dependent manner and MPK6 activation in a MKK3-independent manner. Mediates the ABA-dependent activation of the MKK3-MPK7 module (PubMed:25720833). Positive regulat…
Lu5_12024436	Lus10035284	LNU	O80888	3.59e-104	53.333	Mitogen-activated protein kinase kinase kinase 17 (EC 2.7.11.25)	Component of the abscisic acid (ABA) signaling pathway that may act as ABA signal transducer in the context of abiotic stresses. Triggers MPK7 activation in a MKK3-dependent manner. Mediates the ABA-dependent activation of the MKK3-MPK7 module. {ECO:0000269|PubMed:25720833}.
Lu5_14527440	Lus10028463	LND	Q147F9	2.55e-101	49.842	AAA-ATPase At3g50940 (EC 3.6.1.-)
Lu5_14527440	Lus10028463	LND	Q8VZG2	8.84e-103	50.769	Protein HYPER-SENSITIVITY-RELATED 4 (AtHSR4) (EC 3.6.1.-) (BCS1-like protein)
Lu5_14527440	Lus10028463	LND	Q9FN75	5.26e-95	51.863	AAA-ATPase At5g17760 (EC 3.6.1.-)
Lu5_14527440	Lus10028453	LNU	O35824	1.13e-13	52.308	DnaJ homolog subfamily A member 2 (RDJ2)	Co-chaperone of Hsc70. Stimulates ATP hydrolysis and the folding of unfolded proteins mediated by HSPA1A/B (in vitro). {ECO:0000250|UniProtKB:O60884}.
Lu5_14527440	Lus10028453	LNU	Q9SDN0	1.06e-15	50.769	Chaperone protein dnaJ 20, chloroplastic (AtDjC20) (AtJ20)	Plays a continuous role in plant development probably in the structural organization of compartments. {ECO:0000250}.
Lu5_14527440	Lus10028453	LNU	Q9FYB5	5.37e-40	68.041	Chaperone protein dnaJ 11, chloroplastic (AtDjC11) (AtJ11)	Plays a continuous role in plant development probably in the structural organization of compartments. {ECO:0000250}.
Lu5_3026092	Lus10032316	LNU	Q9C7N5	9.51e-90	44.602	GDSL esterase/lipase At1g29660 (EC 3.1.1.-) (Apoplastic EDS1-dependent protein 3) (Extracellular lipase At1g29660)	Involved in EDS1-dependent systemic acquired resistance, maybe in phloem-mediated long-distance signaling. {ECO:0000269|PubMed:24755512}.
Lu5_3026092	Lus10032316	LNU	Q9C7N4	9.61e-87	43.466	GDSL esterase/lipase At1g29670 (EC 3.1.1.-) (Extracellular lipase At1g29670)
Lu5_3026092	Lus10032316	LNU	Q8L5Z1	6.36e-86	42.061	GDSL esterase/lipase At1g33811 (EC 3.1.1.-) (Extracellular lipase At1g33811)
Lu5_3026092	Lus10032303	LNU	O04609	2.02e-28	50.625	WRKY transcription factor 22 (WRKY DNA-binding protein 22)	Transcription factor involved in the expression of defense genes in innate immune response of plants. Interacts specifically with the W box (5'-(T)TGAC[CT]-3'), a frequently occurring elicitor-responsive cis-acting element. Activates WRKY 29, SIRK and its own promoters. {ECO:0000269|PubMed:11875555}.
Lu5_3026092	Lus10032303	LNU	Q9SUS1	2.55e-30	73.404	Probable WRKY transcription factor 29 (WRKY DNA-binding protein 29)	Transcription factor involved in the expression of defense genes in innate immune response of plants. Interacts specifically with the W box (5'-(T)TGAC[CT]-3'), a frequently occurring elicitor-responsive cis-acting element. Activates WRKY 22, SIRK and its own promoters. {ECO:0000269|PubMed:11875555}.
Lu5_3026092	Lus10032303	LNU	Q9FLX8	5.12e-32	74.737	Probable WRKY transcription factor 27 (WRKY DNA-binding protein 27)	Transcription factor. Interacts specifically with the W box (5'-(T)TGAC[CT]-3'), a frequently occurring elicitor-responsive cis-acting element (By similarity). {ECO:0000250}.
Lu5_3679659	Lus10033223	HND	Q9SRM9	1.77e-101	40.865	Aluminum-activated malate transporter 8 (AtALMT8)	Malate transporter. {ECO:0000250}.
Lu5_3679659	Lus10033223	HND	Q9SJE8	9.13e-101	46.31	Aluminum-activated malate transporter 2 (AtALMT2)	Malate transporter. {ECO:0000250}.
Lu5_3679659	Lus10033223	HND	O23086	2.55e-158	51.374	Aluminum-activated malate transporter 10 (AtALMT10)	Malate transporter. {ECO:0000250}.
Lu5_3679659	Lus10033226	LNU	Q9T096	8.95e-65	83.019	Protein yippee-like At4g27745
Lu5_3679659	Lus10033226	LNU	Q6NWI4	3.92e-40	60.204	Protein yippee-like 3	May be involved in proliferation and apoptosis in myeloid precursor cells. {ECO:0000250}.
Lu5_3679659	Lus10033226	LNU	Q9W2X7	1.53e-40	60.204	Protein yippee-like (Protein yippee-like 3)	Involved in regulating synaptic transmission in presynaptic neurons (PubMed:32461240). In class IV dendritic arborization neurons (nociceptors), involved in regulating activation of their second-order neurons (SONs) and maintaining synaptic contact between nociceptors and their SONs (PubMed:32461240). {ECO:0000269|PubMed:32461240}.
Lu5_3679659	Lus10032421	HND	Q6NMC6	2.17e-35	39.331	Protein ABIL3 (Abl interactor-like protein 3) (AtABIL3)	Involved in regulation of actin and microtubule organization. Part of a WAVE complex that activates the Arp2/3 complex (By similarity). {ECO:0000250}.
Lu5_3679659	Lus10032421	HND	Q9FHY1	2.58e-31	35.573	Protein ABIL4 (Abl interactor-like protein 4) (AtABIL4)	Involved in regulation of actin and microtubule organization. Part of a WAVE complex that activates the Arp2/3 complex (By similarity). {ECO:0000250}.
Lu5_3679659	Lus10032421	HND	Q9M3A3	1.65e-40	40.26	Protein ABIL2 (Abl interactor-like protein 2) (AtABIL2)	Involved in regulation of actin and microtubule organization. Part of a WAVE complex that activates the Arp2/3 complex (By similarity). {ECO:0000250}.
Lu5_4528185	Lus10034779	HND|LND	O74999	1.1e-22	26.648	DNA repair protein rhp7 (RAD7 homolog)	Involved in global genome repair (GGR) via nucleotide excision repair (NER), in conjunction with rhp16, after UV irradiation. {ECO:0000269|PubMed:10446227}.
Lu5_4528185	Lus10034779	HND|LND	Q9LPL4	7.52e-18	30.769	F-box protein SKP2A (FBL5-like protein) (AtFBL5) (SKP2-like protein 1) (AtSKP2;1)	Component of SCF(SKP2A) E3 ubiquitin ligase complexes, which mediate the ubiquitination and subsequent proteasomal degradation of target proteins (including cell cycle repressors). Acts as an auxin receptor; one active auxin is indole-3-acetate. Regulates the stability of the transcription factors E2FC and DPB, repressors of cell proliferation. Confers increase tolerance to osmotic stress by prom…
Lu5_4528185	Lus10034779	HND|LND	Q8NEE6	2.15e-16	27.092	Dynein regulatory complex subunit 6 (F-box and leucine-rich repeat protein 13) (F-box/LRR-repeat protein 13)	Component of the nexin-dynein regulatory complex (N-DRC), a key regulator of ciliary/flagellar motility which maintains the alignment and integrity of the distal axoneme and regulates microtubule sliding in motile axonemes. Substrate-recognition component of the SCF (SKP1-CUL1-F-box protein)-type E3 ubiquitin ligase complex. {ECO:0000250, ECO:0000250|UniProtKB:A8JHD7}.
Lu6_12435808	Lus10016062	LND	Q5PNZ7	9.42e-18	55.714	Heavy metal-associated isoprenylated plant protein 46 (AtHIP46) (Farnesylated protein 5) (AtFP5)	Probable heavy-metal-binding protein. {ECO:0000250|UniProtKB:Q9LZF1}.
Lu6_12435808	Lus10016062	LND	F2VYU4	1.09e-13	50.746	Disease resistance protein Pik-1 (Pik-1 blast resistance protein)	Disease resistance (R) protein that specifically recognizes the AVR-Pik effector avirulence protein from M.oryzae. Resistance proteins guard the plant against pathogens that contain an appropriate avirulence protein via an indirect interaction with this avirulence protein. That triggers a defense system including the hypersensitive response, which restricts the pathogen growth. Contribution of Pi…
Lu6_12435808	Lus10016062	LND	Q9SSF0	4.59e-16	50	Heavy metal-associated isoprenylated plant protein 16 (AtHIP16) (Farnesylated protein 4) (AtFP4)	Probable heavy-metal-binding protein. {ECO:0000250|UniProtKB:Q9LZF1}.
Lu6_13245642	Lus10013827	HND	Q8LCH9	2.35e-55	62.903	Thioredoxin-like 3-3	Probable thiol-disulfide oxidoreductase that may participate in various redox reactions.
Lu6_13245642	Lus10013827	HND	Q7XSQ7	1.07e-55	59.69	Thioredoxin-like 3-3 (Thioredoxin-like 1)	Probable thiol-disulfide oxidoreductase that may participate in various redox reactions.
Lu6_13245642	Lus10013827	HND	P85801	1.45e-17	32.692	Thioredoxin H-type (Trxh4)	Participates in various redox reactions through the reversible oxidation of the active center dithiol to a disulfide. The H form is known to activate a number of cytosolic enzymes (By similarity). {ECO:0000250|UniProtKB:O64394}.
Lu6_13245642	Lus10013841	HNU	Q9LSL9	0	48.853	Pentatricopeptide repeat-containing protein At5g65560
Lu6_13245642	Lus10013841	HNU	Q9SFV9	6.51e-146	31.977	Pentatricopeptide repeat-containing protein At3g07290, mitochondrial
Lu6_13245642	Lus10013841	HNU	Q9FJE6	5.46e-85	26.258	Putative pentatricopeptide repeat-containing protein At5g59900
Lu6_15405962	Lus10021019	LND	Q9LLB0	1.75e-155	49.465	Allene oxide synthase 2, chloroplastic (LeAOS2) (EC 4.2.1.92) (Cytochrome P450 74A)	Cytochrome P450 of the CYP74A subfamily involved in the biosynthesis of jasmonic acid from lipoxygenase-derived hydroperoxides of free fatty acids. Catalyzes the synthesis of unstable allene oxide, which is further converted spontaneously by hydrolysis or cyclization. Metabolizes 13- but not 9-hydroperoxides of linoleic and linolenic acids. Can use 15S-hydroperoxy-11(Z),13(E),17(Z)-eicosatrienoic…
Lu6_15405962	Lus10021019	LND	Q96242	4.29e-153	50.321	Allene oxide synthase, chloroplastic (EC 4.2.1.92) (Cytochrome P450 74A) (Hydroperoxide dehydrase)
Lu6_15405962	Lus10021019	LND	Q8GZP5	3.24e-158	49.893	Allene oxide synthase 3 (LeAOS3) (EC 4.2.1.92) (Allene oxide cyclase) (EC 5.3.99.6) (Cytochrome P450 CYP74C3) (Cytochrome P450 CYP74D1)	Cytochrome P450 metabolizing both 13- and 9-hydroperoxides of linoleic and linolenic acids, but with a marked preference for 9-hydroperoxy fatty acids (PubMed:12351632, PubMed:18780387). Has no activity toward 13S-hydroperoxy-9(Z),11(E),15(Z)-octadecatrienoic acid (13-HPOT) (PubMed:18780387). Catalyzes not only the synthesis of allene oxide, but also its hydrolysis and cyclization (PubMed:1878038…
Lu6_16828246	Lus10025265	LNU	Q84JC2	2.1e-16	24.912	Protein DOG1-like 4
Lu6_16828246	Lus10025265	LNU	Q9SLV1	1.04e-29	39.437	Protein ZW2	May be involved in the regulation of abscisic acid (ABA) sensitivity. {ECO:0000250|UniProtKB:O04515}.
Lu6_16828246	Lus10025265	LNU	O04515	4.49e-25	33.766	Protein RESPONSE TO ABA AND SALT 1	Negative regulator of salt (NaCl) tolerance probably by enhancing abscisic acid (ABA) sensitivity. {ECO:0000269|PubMed:20212128}.
Lu6_16828246	Lus10025252	LNU	Q28F67	6.35e-129	44.39	Aspartate aminotransferase, mitochondrial (mAspAT) (EC 2.6.1.1) (EC 2.6.1.7) (Glutamate oxaloacetate transaminase 2) (Kynurenine aminotransferase 4) (Kynurenine aminotransferase IV) (Kynurenine--oxoglutarate transaminase 4) (Kynurenine--oxoglutarate transaminase IV) (Transaminase A)	Catalyzes the irreversible transamination of the L-tryptophan metabolite L-kynurenine to form kynurenic acid (KA). As a member of the malate-aspartate shuttle, it has a key role in the intracellular NAD(H) redox balance. Is important for metabolite exchange between mitochondria and cytosol, and for amino acid metabolism. {ECO:0000250|UniProtKB:P00505}.
Lu6_16828246	Lus10025252	LNU	P46643	0	64.411	Aspartate aminotransferase, mitochondrial (EC 2.6.1.1) (Transaminase A)	Amino acid aminotransferase important for the metabolism of amino acids and Krebs-cycle related organic acids. No activity with D-Asp or D-Ala as amino donors. In plants, it is involved in nitrogen metabolism and in aspects of carbon and energy metabolism. {ECO:0000269|PubMed:18318836, ECO:0000269|PubMed:7894512, ECO:0000269|PubMed:9535706, ECO:0000269|PubMed:9611168}.
Lu6_16828246	Lus10025252	LNU	Q55F21	1.26e-128	45.06	Aspartate aminotransferase, mitochondrial (EC 2.6.1.1) (EC 2.6.1.7) (Kynurenine aminotransferase 4) (Kynurenine aminotransferase IV) (Kynurenine--oxoglutarate transaminase 4) (Kynurenine--oxoglutarate transaminase IV) (Transaminase A)	Plays a key role in amino acid metabolism. Important for metabolite exchange between mitochondria and cytosol (By similarity). {ECO:0000250}.
Lu6_17002503	Lus10024438	LND	Q9FGH9	2.4e-66	32.353	Exocyst complex component EXO70B1 (AtExo70b1) (Exocyst subunit Exo70 family protein B1)	Component of an exocyst subcomplex specifically involved in autophagy-related, Golgi-independent membrane traffic to the vacuole. Regulates autophagosome formation and autophagy-related Golgi-independent import into the vacuole. Positive regulator of both abscisic acid (ABA)-promoted and mannitol (drought)-promoted stomatal closure (PubMed:27956469). {ECO:0000269|PubMed:23944713, ECO:0000269|PubM…
Lu6_17002503	Lus10024438	LND	Q9LZD3	3.28e-67	31.236	Exocyst complex component EXO70A1 (AtExo70a1) (Exocyst subunit Exo70 family protein A1)	Component of the exocyst complex involved in the docking of exocytic vesicles with fusion sites on the plasma membrane during regulated or polarized secretion. Involved in polarized cell growth and organ morphogenesis. Involved in polarized cell growth and organ morphogenesis. During cytokinesis, involved in cell plate initiation, cell plate maturation and formation of new primary cell wall. Part…
Lu6_17002503	Lus10024438	LND	Q8VY27	3.38e-160	46.655	Exocyst complex component EXO70H1 (AtExo70h1) (Exocyst subunit Exo70 family protein H1)	Component of an exocyst subcomplex specifically involved in autophagy-related, Golgi-independent membrane traffic to the vacuole. Regulates autophagosome formation and autophagy-related Golgi-independent import into the vacuole (By similarity). Involved in defense responses to pathogenic bacteria (e.g. P.syringae pv. maculicola) (PubMed:21199889). {ECO:0000250|UniProtKB:Q9FGH9, ECO:0000269|PubMed…
Lu6_17444952	Lus10024367	LNU	Q7Y1Z0	6.65e-76	59.487	Chitinase 5 (EC 3.2.1.14) (Class IV chitinase a) (OsChia4a) (Pathogenesis related (PR)-3 chitinase 5)	May function in reproductive organs during embryogenesis and seed maturation.
Lu6_17444952	Lus10024367	LNU	P29022	5.72e-74	59.278	Endochitinase A (EC 3.2.1.14) (ChitA) (Chitinase-A) (Seed chitinase A) (allergen Zea m 8)	Defense against chitin-containing fungal pathogens (PubMed:1551872). Hydrolyzes glycol chitin and tetra-N-acetylchitotetraose in vitro (PubMed:28328103). {ECO:0000269|PubMed:1551872, ECO:0000269|PubMed:28328103}.
Lu6_17444952	Lus10024367	LNU	O04138	3.79e-76	59.487	Chitinase 4 (EC 3.2.1.14) (OsChia2b) (Pathogenesis related (PR)-3 chitinase 4)	Hydrolyzes chitin and may function in reproductive organs during embryogenesis and seed maturation. {ECO:0000269|PubMed:12834284}.
Lu6_17695007	Lus10024314	LND	Q9SIG8	2.02e-84	48.98	bZIP transcription factor 30 (AtbZIP30) (Protein DRINK ME)	Transcription factor that acts as a repressor of reproductive development, meristem size and plant growth (PubMed:27402171). Acts as a transcriptional repressor in inflorescence tissues (PubMed:27402171). Interacts with well known regulators of meristem and gynoecium development such as WUS, HEC1, KNAT1, KNAT2, HAT1, BEL1 and NGA1 (PubMed:27402171). Acts as positive regulator of JAG and OFP1 expr…
Lu6_17695007	Lus10024314	LND	Q6S4P4	1.08e-42	70.536	Transcription factor RF2b	Transcription factor probably involved in vascular development and shoot tissue organization. Binds to the DNA sequence 5'-CCGAGTGTGCCCCTGG-3' present in the promoter region Box II of the phloem-specific rice tungro bacilliform virus (RTBV) promoter. May regulate tissue-specific expression of the RTBV promoter and virus replication. {ECO:0000269|PubMed:14704272}.
Lu6_17695007	Lus10024314	LND	Q8H1F0	1.03e-98	46.091	bZIP transcription factor 29 (AtbZIP29) (Protein DRINK ME-LIKE)	Transcription factor that acts as a repressor of reproductive development, meristem size and plant growth (PubMed:27402171). Regulates meristem size, cell size and cell number during plant development (PubMed:27660483). Binds to the promoters of the cell cycle regulators CYCB1-2 and SMR4, and genes involved in cell wall organization, such as XTH9, EXPA1 and EXPA3 (PubMed:27660483). Possesses tran…
Lu6_17695007	Lus10024306	LND	A8MRV9	4.91e-102	62.357	S-type anion channel SLAH4 (SLAC1-homolog protein 4)	Slow, weak voltage-dependent S-type anion efflux channel involved in maintenance of anion homeostasis. {ECO:0000250}.
Lu6_17695007	Lus10024306	LND	Q5E930	3.75e-100	56.863	S-type anion channel SLAH1 (SLAC1-homolog protein 1)	Slow, weak voltage-dependent S-type anion efflux channel involved in maintenance of anion homeostasis. {ECO:0000269|PubMed:18305482}.
Lu6_17695007	Lus10024306	LND	Q9FLV9	1.1e-54	45.378	S-type anion channel SLAH3 (SLAC1-homolog protein 3)	Slow, weak voltage-dependent S-type anion efflux channel involved in maintenance of anion homeostasis (PubMed:18305482). Binds to the highly selective inward-rectifying potassium channel KAT1 and inhibits its activity. Functions as an essential negative regulator of inward potassium channels in guard cells. Essential for the efficient stomatal closure and opening in guard cells (PubMed:27002025).…
Lu6_301149	Lus10010930	LND	Q8N9H8	1.06e-16	32.597	Exonuclease mut-7 homolog (EC 3.1.-.-) (Exonuclease 3'-5' domain-containing protein 3)	Possesses 3'-5' exoribonuclease activity. Required for 3'-end trimming of AGO1-bound miRNAs (By similarity). {ECO:0000250}.
Lu6_301149	Lus10010927	LNU	C0LGH3	2.98e-105	52.961	Probable LRR receptor-like serine/threonine-protein kinase At1g56140 (EC 2.7.11.1)
Lu6_301149	Lus10010927	LNU	O81906	5e-94	47.309	G-type lectin S-receptor-like serine/threonine-protein kinase B120 (EC 2.7.11.1)
Lu6_301149	Lus10010927	LNU	C0LGH2	2.28e-104	51.768	Probable LRR receptor-like serine/threonine-protein kinase At1g56130 (EC 2.7.11.1)
Lu6_301149	Lus10010943	LNU	F8WKW1	0	65.764	7-deoxyloganetin glucosyltransferase (EC 2.4.1.324) (Genipin glucosyltransferase) (UDP-glucose glucosyltransferase 2) (GjUGT2) (UDP-glycosyltransferase 85A24)	Iridoid glucosyltransferase acting on genipin and 7-deoxyloganetin. No activity with 7-deoxyloganetic acid. Involved in geniposide biosynthesis. {ECO:0000269|PubMed:21799001}.
Lu6_301149	Lus10010943	LNU	F8WLS6	0	66.833	7-deoxyloganetin glucosyltransferase (EC 2.4.1.324) (Iridoid 1-O-glucosyltransferase) (UDP-glucose glucosyltransferase 6) (CrUGT6) (UDP-glycosyltransferase 85A23)	Iridoid glucosyltransferase acting exclusively on 7-deoxyloganetin. No activity with 7-deoxyloganetic acid. {ECO:0000269|PubMed:24104568}.
Lu6_301149	Lus10010943	LNU	Q9SK82	0	63.3	UDP-glycosyltransferase 85A1 (EC 2.4.1.-) (Cytokinin-O-glucosyltransferase 2) (Zeatin O-glucosyltransferase 2) (AtZOG2)	Involved in the O-glucosylation of trans-zeatin and dihydrozeatin. Also active in vitro on cis-zeatin. Not active on N-glucosylated substrates. {ECO:0000269|PubMed:15342621}.
Lu6_301149	Lus10010940	LND	Q50EK0	4.89e-84	39.159	Cytochrome P450 716B2 (EC 1.14.-.-) (Cytochrome P450 CYPA2)
Lu6_301149	Lus10010940	LND	Q50EK1	1.97e-83	38.053	Cytochrome P450 716B1 (EC 1.14.-.-) (Cytochrome P450 CYPA1)
Lu6_301149	Lus10010940	LND	Q6WG30	1.52e-87	37.5	Taxadiene 5-alpha hydroxylase (EC 1.14.14.176)	Catalyzes the first oxygenation step of taxol biosynthesis. Can use both taxa-4(5),11(12)-diene and taxa-4(20),11(12)-diene as substrate. {ECO:0000269|PubMed:15123267}.
Lu6_3262361	Lus10019494	HND|LND	Q8VZM9	1.28e-19	74.468	FCS-Like Zinc finger 2	May act as an adapter to facilitate the interaction of SnRK1 complex with effector proteins, conferring tissue- and stimulus-type specific differences in the SnRK1 regulation pathway. {ECO:0000269|PubMed:24600465}.
Lu6_3262361	Lus10019494	HND|LND	Q9FGQ9	6.8e-21	76.596	FCS-Like Zinc finger 1	May act as an adapter to facilitate the interaction of SnRK1 complex with effector proteins, conferring tissue- and stimulus-type specific differences in the SnRK1 regulation pathway. {ECO:0000269|PubMed:24600465}.
Lu6_3262361	Lus10019494	HND|LND	O80506	2.22e-17	43.75	FCS-Like Zinc finger 3	May act as an adapter to facilitate the interaction of SnRK1 complex with effector proteins, conferring tissue- and stimulus-type specific differences in the SnRK1 regulation pathway. {ECO:0000269|PubMed:24600465}.
Lu6_3262361	Lus10019463	LNU	O48923	5.63e-71	47.541	Cytochrome P450 71D10 (EC 1.14.-.-)
Lu6_3262361	Lus10019463	LNU	A0A0N9HT29	1.03e-68	45.259	Desmethyl-deoxy-podophyllotoxin synthase (EC 1.14.14.-) (Cytochrome P450 family 71 subfamily BE polypeptide 54)	Cytochrome P450 involved in the biosynthesis of etoposide, a chemotherapeutic compound of the topoisomerase inhibitor family (PubMed:26359402). Catalyzes the conversion of deoxypodophyllotoxin to desmethyl-deoxypodophyllotoxin (PubMed:26359402). {ECO:0000269|PubMed:26359402}.
Lu6_3262361	Lus10019463	LNU	P24465	1.1e-74	51.754	Cytochrome P450 71A1 (EC 1.14.-.-) (ARP-2) (CYPLXXIA1)	Involved in the metabolism of compounds associated with the development of flavor in the ripening fruit process, possibly by acting as trans-cinnamic acid 4-hydrolase.
Lu7_1606466	Lus10028791	LNU	Q0IGM7	1.16e-55	50.226	B-box zinc finger protein 20 (Protein BZR1 SUPPRESSOR 1) (Protein DOUBLE B-BOX 2) (Protein SALT TOLERANCE HOMOLOG 7)	Acts as positive regulator of seedling photomorphogenesis. Plays a negative role in brassinosteroid responses. {ECO:0000269|PubMed:22535582}.
Lu7_1606466	Lus10028791	LNU	Q9SYM2	1.26e-38	56.14	B-box zinc finger protein 22 (Protein DOUBLE B-BOX 3) (Protein LIGHT-REGULATED ZINC FINGER PROTEIN 1) (Protein SALT TOLERANCE HOMOLOG 3)	Acts as positive regulator of seedling photomorphogenesis and light-regulated inhibition of hypocotyl elongation, independently and in concert with HY5 and BBX21 (PubMed:18540109, PubMed:18796637, PubMed:18182030, PubMed:21427283). Acts as a positive regulator of de-etiolation and influences chloroplast biogenesis and function through regulation of genes encoding chloroplast proteins (PubMed:1818…
Lu7_1606466	Lus10028791	LNU	Q9LQZ7	2.22e-59	53.304	B-box zinc finger protein 21 (AtBBX21) (Protein LONG HYPOCOTYL UNDER SHADE) (Protein SALT TOLERANCE HOMOLOG 2)	Transcription activator that acts as positive regulator of seedling photomorphogenesis (PubMed:17965270). Acts downstream of COP1 and play an important role in early and long-term adjustment of the shade avoidance syndrome (SAS) responses in natural environments (PubMed:21070414). {ECO:0000269|PubMed:17965270, ECO:0000269|PubMed:21070414}.
Lu7_406563	Lus10017372	LND	Q9FMW4	2.66e-76	68.125	Putative GEM-like protein 8
Lu7_406563	Lus10017372	LND	Q9FMW6	8.11e-75	66.875	GEM-like protein 6
Lu7_406563	Lus10017372	LND	Q9FTA0	2.39e-78	57.488	GEM-like protein 4
Lu7_406563	Lus10017362	LND	Q9LHE3	5.54e-156	65.011	Protein ASPARTIC PROTEASE IN GUARD CELL 2 (AtASPG2) (EC 3.4.23.-)	Aspartic protease that may be involved in drought avoidance through abscisic acid signaling. {ECO:0000269|PubMed:22268147}.
Lu7_406563	Lus10017362	LND	Q9LS40	1.55e-90	48.028	Protein ASPARTIC PROTEASE IN GUARD CELL 1 (AtASPG1) (EC 3.4.23.-)	Aspartic protease involved in drought avoidance through abscisic acid signaling. {ECO:0000269|PubMed:22268147}.
Lu7_406563	Lus10017362	LND	Q9LNJ3	2.02e-84	48.951	Aspartyl protease family protein 2 (EC 3.4.23.-)	Aspartyl protease. Not able to cleave BAG6. {ECO:0000269|PubMed:26739014}.
Lu7_4527136	Lus10040179	LNU	A2ZAB5	0	82.026	Serine/threonine-protein kinase SAPK3 (EC 2.7.11.1) (Osmotic stress/abscisic acid-activated protein kinase 3) (Protein kinase REK)	May play a role in signal transduction of hyperosmotic response. {ECO:0000250}.
Lu7_4527136	Lus10040179	LNU	A9TF79	0	82.623	Serine/threonine-protein kinase SRK2A (EC 2.7.11.1) (SNF1-related kinase 2A) (PpSnRK2A)	Involved in early responses to osmotic stress. {ECO:0000269|PubMed:27268428}.
Lu7_4527136	Lus10040179	LNU	P0C5D6	0	82.026	Serine/threonine-protein kinase SAPK3 (EC 2.7.11.1) (Osmotic stress/abscisic acid-activated protein kinase 3) (Protein kinase REK) (stress-activated protein kinase 3) (OsSAPK3)	May play a role in signal transduction of hyperosmotic response.
Lu7_4646757	Lus10040134	LNU	Q9LIR6	0	59.637	Beta-amylase 1, chloroplastic (EC 3.2.1.2) (1,4-alpha-D-glucan maltohydrolase) (Beta-amylase 7) (Thioredoxin-regulated beta-amylase) (TR-BAMY)	Beta-amylase activity. Can use p-nitrophenyl maltopentaoside (PNPG5) as substrate only in reduced form. Can play a minor role in the starch degradation and maltose metabolism in chloroplasts during the night. More active on phosphorylated glucan. Interacts directly with starch or other alpha-1,4-glucan. {ECO:0000269|PubMed:17631522, ECO:0000269|PubMed:18390594, ECO:0000269|PubMed:19664588}.
Lu7_4646757	Lus10040134	LNU	Q10RZ1	0	60.648	Beta-amylase 2, chloroplastic (OsBamy2) (EC 3.2.1.2) (4-alpha-D-glucan maltohydrolase)	Possesses beta-amylase activity in vitro (PubMed:21512221). May be involved in cold resistance by mediating the accumulation of maltose upon freezing stress, thus contributing to the protection of membranes (Probable). {ECO:0000269|PubMed:21512221, ECO:0000305}.
Lu7_4646757	Lus10040134	LNU	O23553	0	73.605	Beta-amylase 3, chloroplastic (EC 3.2.1.2) (1,4-alpha-D-glucan maltohydrolase) (Beta-amylase 8) (Chloroplast beta-amylase) (CT-BMY)	Beta-amylase activity. No alpha-amylase activity. Involved in cold resistance. Mediates the accumulation of maltose upon freezing stress, thus contributing to the protection of the photosynthetic electron transport chain. Plays a role in the circadian-regulated starch degradation and maltose metabolism in chloroplasts, especially at night. More active on phosphorylated glucan. Interacts directly …
Lu7_7218104	Lus10024457	LNU	Q93VV5	0	68.269	Protein NRT1/ PTR FAMILY 4.3 (AtNPF4.3) (Nitrate transporter 1.14)
Lu7_7218104	Lus10024457	LNU	Q8H157	1.08e-127	39.43	Protein NRT1/ PTR FAMILY 4.6 (AtNPF4.6) (Nitrate transporter 1.2) (Nitrate transporter NTL1) (Protein ABA-IMPORTING TRANSPORTER 1)	Low-affinity proton-dependent nitrate transporter. Involved in constitutive nitrate uptake. Not involved in histidine or dipeptides transport. Involved in (+)-abscisic acid (ABA) transport, but not in gibberellin, indole-3-acetic acid or jasmonic acid import. Mediates cellular ABA uptake. Nitrate does not compete with abscisic acid as a substrate of NPF4.6 (PubMed:24084651). {ECO:0000269|PubMed:1…
Lu7_7218104	Lus10024457	LNU	Q56XQ6	0	64.696	Protein NRT1/ PTR FAMILY 4.4 (AtNPF4.4) (Nitrate transporter 1.13)
Lu8_17493700	Lus10000482	LNU	Q1G3Q4	2.14e-38	48.148	Protein RGF1 INDUCIBLE TRANSCRIPTION FACTOR 1	Probable transcription factor that plays a central role in mediating RGF1 hormone peptide signaling leading to the production of reactive oxygen species (ROS) in roots to modulate meristem size and root growth, probably via oxidative post-translational modification of the transcription factor PLETHORA (e.g. PLT1 and PLT2). {ECO:0000269|PubMed:31801996}.
Lu8_19661867	Lus10014133	LNU	Q9CA90	9.86e-60	47.5	Glyoxylate/hydroxypyruvate reductase A HPR2 (EC 1.1.1.79) (EC 1.1.1.81) (NAD(P)H-dependent hydroxypyruvate reductase 2) (AtHPR2) (HPR 2)	Catalyzes the NADPH-dependent reduction of glyoxylate and hydroxypyruvate (HP) into glycolate and glycerate in the cytoplasm, thus providing a cytosolic bypass to the photorespiratory core cycle. Mostly active in the presence of NADPH and hydroxypyruvate. {ECO:0000269|PubMed:18952776, ECO:0000269|PubMed:21205613}.
Lu8_19661867	Lus10014133	LNU	Q65CJ7	2.38e-62	45.385	Hydroxyphenylpyruvate reductase (HPPR) (EC 1.1.1.237)	Catalyzes the NAD(P)H-dependent reduction of 4-hydroxyphenylpyruvate to 4-hydroxyphenyllactate and 3,4-dihydroxyphenylpyruvate to 3,4-dihydroxyphenyllactate in the biosynthesis of rosmarinic acid. Rosmarinic acid is an ester of caffeic acid and 3,4-dihydroxyphenyllactic acid. NADP is the preferred substrate. {ECO:0000269|PubMed:15284489}.
Lu8_19661867	Lus10014133	LNU	Q9LE33	7.35e-96	52.16	Glyoxylate/hydroxypyruvate reductase HPR3 (EC 1.1.1.79) (EC 1.1.1.81) (NAD(P)H-dependent hydroxypyruvate reductase 3) (AtHPR3) (HPR 3)	Catalyzes the NADPH-dependent reduction of glyoxylate and hydroxypyruvate (HP) into glycolate and glycerate. Mostly active in the presence of NADPH and glyoxylate. {ECO:0000269|PubMed:21205613}.
Lu8_19661867	Lus10007006	LND	Q9LE20	4.51e-66	38.125	Protein DETOXIFICATION 54 (AtDTX54) (Multidrug and toxic compound extrusion protein 54) (MATE protein 54) (Protein NOVEL ION CARRIER 2) (Protein NIC2)	May function as a multidrug and toxin extrusion transporter in the export of IAA-conjugates from the cytoplasm into peroxisomes. {ECO:0000269|Ref.6}.
Lu8_19661867	Lus10007006	LND	O49660	8.06e-153	59.158	Protein DETOXIFICATION 56 (AtDTX56) (Multidrug and toxic compound extrusion protein 56) (MATE protein 56) (Protein RESISTANT TO HIGH CARBON DIOXIDE 1)	Could function as a HCO(3)(-) -sensing component in the CO(2) signaling pathway in guard cells. Acts as an upstream repressor of HT1. Plays a role in stomatal response to CO(2). {ECO:0000269|PubMed:25599916}.
Lu8_19661867	Lus10007006	LND	Q9SZE2	7.75e-67	37.5	Protein DETOXIFICATION 51 (AtDTX51) (Multidrug and toxic compound extrusion protein 51) (MATE protein 51) (Protein ABNORMAL SHOOT 3) (Protein ACTIVATED DISEASE SUSCEPTIBILITY 1) (Protein ADS1) (Protein ALTERED DEVELOPMENT PROGRAM 1) (Protein ADP1) (Protein NOVEL ION CARRIER 4) (Protein NIC4)	Functions as a multidrug and toxin extrusion transporter that negatively regulates plant disease resistance (PubMed:21762165). Plays an important role in maintaining normal plant architecture, possibly by regulating local auxin biosynthesis (PubMed:24391508). May act as a negative regulator of hypocotyl cell elongation in the light (PubMed:26160579). {ECO:0000269|PubMed:21762165, ECO:0000269|PubM…
Lu8_19903484	Lus10024559	LND	Q9LXU9	4.23e-63	39.482	IRK-interacting protein
Lu8_19903484	Lus10024571	LND	Q8H1H9	0	58.912	Amine oxidase [copper-containing] gamma 1 (AtCuAO1) (AtCuAOgamma1) (Copper amine oxidase 1) (EC 1.4.3.21) (Primary amine oxidase 1)	Copper amine oxidase that can use putrescine and spermidine as substrates (PubMed:23915037). Required for abscisic acid- (ABA) and polyamine- (PA) and H(2)O(2)-dependent induced nitric oxide (NO) biosynthesis (PubMed:21471330). Involved in ABA signal transduction and in responses to osmotic stress (PubMed:21471330). {ECO:0000269|PubMed:21471330, ECO:0000269|PubMed:23915037}.
Lu8_19903484	Lus10024571	LND	Q43077	1.5e-176	42.122	Primary amine oxidase (EC 1.4.3.21) (Amine oxidase [copper-containing])
Lu8_19903484	Lus10024571	LND	P0DO00	0	43.075	Primary amine oxidase 2 (EC 1.4.3.21) (Amine oxidase [copper-containing] 2)
Lu8_19986504	Lus10024600	LNU	Q9FJF6	4.71e-14	43.59	Auxin-responsive protein SAUR23 (Protein SMALL AUXIN UP RNA 23)	Functions as positive effectors of cell expansion through modulation of auxin transport. {ECO:0000250|UniProtKB:Q9FJG1}.
Lu8_19986504	Lus10024600	LNU	O22150	6.86e-25	57.143	Auxin-responsive protein SAUR36 (Protein RESPONSE TO AUXINS AND GIBBERELLINS 1) (Protein SENESCENCE-ASSOCIATED GENE 201) (Protein SMALL AUXIN UP RNA 36)	Acts a positive regulator of leaf senescence and may mediate auxin-induced leaf senescence (PubMed:23250625). Plays a role in the regulation of seed germination by gibberellins and abscisic acid (ABA). Plays a role in the regulation of light-dependent hypocotyl elongation (PubMed:23503980). {ECO:0000269|PubMed:23250625, ECO:0000269|PubMed:23503980}.
Lu8_19986504	Lus10024600	LNU	Q9ZUZ3	1.51e-17	48.718	Auxin-responsive protein SAUR32 (Protein ABOLISHED APICAL HOOK MAINTENANCE 1) (Protein SMALL AUXIN UP RNA 32)	May play a role in the apical hook development (Ref.6). {ECO:0000269|Ref.6}.
Lu8_19986504	Lus10024583	LND	F8WKW1	0	63.866	7-deoxyloganetin glucosyltransferase (EC 2.4.1.324) (Genipin glucosyltransferase) (UDP-glucose glucosyltransferase 2) (GjUGT2) (UDP-glycosyltransferase 85A24)	Iridoid glucosyltransferase acting on genipin and 7-deoxyloganetin. No activity with 7-deoxyloganetic acid. Involved in geniposide biosynthesis. {ECO:0000269|PubMed:21799001}.
Lu8_19986504	Lus10024583	LND	F8WLS6	0	62.268	7-deoxyloganetin glucosyltransferase (EC 2.4.1.324) (Iridoid 1-O-glucosyltransferase) (UDP-glucose glucosyltransferase 6) (CrUGT6) (UDP-glycosyltransferase 85A23)	Iridoid glucosyltransferase acting exclusively on 7-deoxyloganetin. No activity with 7-deoxyloganetic acid. {ECO:0000269|PubMed:24104568}.
Lu8_19986504	Lus10024583	LND	B2XBQ5	0	60.842	(R)-mandelonitrile beta-glucosyltransferase (EC 2.4.1.354) (UDP-glycosyltransferase 85A19)	Involved in the biosynthesis of the cyanogenic glycoside (R)-prunasin, a precursor of (R)-amygdalin, which at high concentrations is associated with intense bitterness in kernels of almond (PubMed:32688778). Stereo-selectively glucosylates (R)-mandelonitrile to produce (R)-prunasin (PubMed:32688778). {ECO:0000269|PubMed:32688778}.
Lu8_21427977	Lus10010506	LNU	P25141	0	84.921	Alcohol dehydrogenase 1 (EC 1.1.1.1)	This protein is responsible for the conversion of alcohols to aldehydes in plants and is important for NAD metabolism during anaerobic respiration. {ECO:0000269|PubMed:1678286}.
Lu8_21427977	Lus10010506	LNU	P48977	0	85.789	Alcohol dehydrogenase (EC 1.1.1.1)
Lu8_21427977	Lus10010506	LNU	P00333	0	84.267	Alcohol dehydrogenase 1 (EC 1.1.1.1)
Lu8_21427977	Lus10034042	LNU	P25141	0	84.921	Alcohol dehydrogenase 1 (EC 1.1.1.1)	This protein is responsible for the conversion of alcohols to aldehydes in plants and is important for NAD metabolism during anaerobic respiration. {ECO:0000269|PubMed:1678286}.
Lu8_21427977	Lus10034042	LNU	P06525	0	82.759	Alcohol dehydrogenase class-P (AtADH) (EC 1.1.1.1)	Alcohol dehydrogenase mostly active on ethanol (EtOH), but exhibits broad substrates selectivity for primary and secondary alcohols (e.g. butanol, propyl alcohol, pentanol, isopentanol, ethylene glycol, isopropanol, methanol and tertiary butyl alcohol) (PubMed:23707506). Converts allyl alcohol to highly toxic acryl-aldehyde (PubMed:20508152). Required for survival and acclimation in hypoxic condi…
Lu8_21427977	Lus10034042	LNU	P48977	0	85.526	Alcohol dehydrogenase (EC 1.1.1.1)
Lu8_21833452	Lus10010568	LND	Q8LGS1	6.83e-32	42.211	Protein MARD1 (FCS-Like Zinc finger 9) (Mediator of ABA-regulated dormancy1) (Senescence-associated protein SAG102)	May act as an adapter to facilitate the interaction of SnRK1 complex with effector proteins, conferring tissue- and stimulus-type specific differences in the SnRK1 regulation pathway (PubMed:24600465). Involved in seed dormancy control (PubMed:15159630). {ECO:0000269|PubMed:15159630, ECO:0000269|PubMed:24600465}.
Lu8_21833452	Lus10010568	LND	Q8L471	3.29e-44	40.288	FCS-Like Zinc finger 8	May act as an adapter to facilitate the interaction of SnRK1 complex with effector proteins, conferring tissue- and stimulus-type specific differences in the SnRK1 regulation pathway. {ECO:0000269|PubMed:24600465}.
Lu8_21833452	Lus10010568	LND	Q9LYE4	1.58e-22	32.051	FCS-Like Zinc finger 10	May act as an adapter to facilitate the interaction of SnRK1 complex with effector proteins, conferring tissue- and stimulus-type specific differences in the SnRK1 regulation pathway (PubMed:24600465). Negatively regulates KIN10 leading to a repression of the SnRK1 signaling pathway (PubMed:29406622). {ECO:0000269|PubMed:24600465, ECO:0000269|PubMed:29406622}.
Lu8_21833452	Lus10010569	LND	O34569	1.84e-12	27.976	Uncharacterized N-acetyltransferase YoaA (EC 2.3.1.-)
Lu8_22317870	Lus10039470	LND	Q9FJP6	7.83e-96	41.366	U-box domain-containing protein 38 (EC 2.3.2.27) (Plant U-box protein 38) (RING-type E3 ubiquitin transferase PUB38)	Functions as an E3 ubiquitin ligase. {ECO:0000250}.
Lu8_22317870	Lus10039470	LND	Q9FL17	8.3e-118	51.957	U-box domain-containing protein 40 (EC 2.3.2.27) (Plant U-box protein 40) (RING-type E3 ubiquitin transferase PUB40)	Functions as an E3 ubiquitin ligase. {ECO:0000250}.
Lu8_22317870	Lus10039470	LND	Q9STT1	8.89e-83	44.875	U-box domain-containing protein 39 (EC 2.3.2.27) (Plant U-box protein 39) (RING-type E3 ubiquitin transferase PUB39)	Functions as an E3 ubiquitin ligase. {ECO:0000250}.
Lu8_22317870	Lus10039488	LNU	P32294	1.72e-85	65.5	Auxin-induced protein 22B (Indole-3-acetic acid-induced protein ARG4)	Aux/IAA proteins are short-lived transcriptional factors that function as repressors of early auxin response genes at low auxin concentrations. Repression is thought to result from the interaction with auxin response factors (ARFs), proteins that bind to the auxin-responsive promoter element (AuxRE). Formation of heterodimers with ARF proteins may alter their ability to modulate early auxin respo…
Lu8_22317870	Lus10039488	LNU	P49679	1.03e-84	66.327	Auxin-induced protein IAA4	Aux/IAA proteins are short-lived transcriptional factors that function as repressors of early auxin response genes at low auxin concentrations. Repression is thought to result from the interaction with auxin response factors (ARFs), proteins that bind to the auxin-responsive promoter element (AuxRE). Formation of heterodimers with ARF proteins may alter their ability to modulate early auxin respo…
Lu8_22317870	Lus10039488	LNU	O24542	1.36e-84	67.553	Auxin-induced protein 22D (Indole-3-acetic acid-induced protein ARG13)	Aux/IAA proteins are short-lived transcriptional factors that function as repressors of early auxin response genes at low auxin concentrations. Repression is thought to result from the interaction with auxin response factors (ARFs), proteins that bind to the auxin-responsive promoter element (AuxRE). Formation of heterodimers with ARF proteins may alter their ability to modulate early auxin respo…
Lu8_22556260	Lus10015360	LNU	Q9LXG9	5.11e-94	54.545	Plant cysteine oxidase 1 (AtPCO1) (EC 1.13.11.20) (Hypoxia-responsive unknown protein 29)	Catalyzes the oxidation of N-terminal cysteine residues (N-Cys), thus preparing the protein for N-end rule pathway-mediated proteasomal degradation, upstream of the N-end rule enzymes ATE1, ATE2 and PRT6 (PubMed:24599061, PubMed:29848548). Controls the preparation of the group VII ethylene response factor (ERF-VII) proteins for degradation via the 26S proteasome N-end rule pathway (PubMed:2459906…
Lu8_22556260	Lus10015360	LNU	Q8LGJ5	1.58e-104	56.87	Plant cysteine oxidase 2 (AtPCO2) (EC 1.13.11.20) (Hypoxia-responsive unknown protein 43)	Catalyzes the oxidation of N-terminal cysteine residues (N-Cys), thus preparing the protein for N-end rule pathway-mediated proteasomal degradation, upstream of the N-end rule enzymes ATE1, ATE2 and PRT6 (PubMed:24599061, PubMed:29848548, PubMed:33207269). Controls the preparation of the group VII ethylene response factor (ERF-VII) proteins for degradation via the 26S proteasome N-end rule pathwa…
Lu8_22556260	Lus10015360	LNU	Q9SJI9	1.1e-63	43.233	Plant cysteine oxidase 4 (AtPCO4) (EC 1.13.11.20)	Catalyzes the oxidation of N-terminal cysteine residues (N-Cys), thus preparing the protein for N-end rule pathway-mediated proteasomal degradation, upstream of the N-end rule enzymes ATE1, ATE2 and PRT6 (Probable) (PubMed:28332493, PubMed:29848548, PubMed:33207269, PubMed:32868422). Controls the preparation of the group VII ethylene response factor (ERF-VII) proteins for degradation via the 26S …
Lu8_22556260	Lus10015339	LNU	O65200	1.68e-33	39.873	Major allergen Pyr c 1 (allergen Pyr c 1)
Lu8_22556260	Lus10015339	LNU	P43211	3.43e-34	39.873	Major allergen Mal d 1 (Allergen Mal d I) (allergen Mal d 1)
Lu8_22556260	Lus10015339	LNU	Q40280	6.16e-35	40.506	Major allergen Mal d 1 (AP15) (Allergen Mal d I) (allergen Mal d 1)
Lu8_5060402	Lus10023890	LNU	Q651B6	5.58e-105	46.667	Probable 2-oxoglutarate-dependent dioxygenase SLC2 (EC 1.14.11.-) (Protein SLENDER AND CRINKLY LEAF 2)	Involved in the regulation of shoot development and salicylic acid (SA) homeostasis. {ECO:0000269|PubMed:31701152}.
Lu8_5060402	Lus10023890	LNU	Q6YYX9	2.19e-125	50.67	Probable 2-oxoglutarate-dependent dioxygenase SLC1 (EC 1.14.11.-) (2-oxoglutarate-dependent dioxygenase 4) (Gibberellin 20 oxidase 7) (OsGA20ox7) (Protein SLENDER AND CRINKLY LEAF 1)	Involved in the regulation of shoot development and salicylic acid (SA) homeostasis. {ECO:0000269|PubMed:31701152}.
Lu8_5060402	Lus10023890	LNU	Q9ZSA7	9.29e-82	38.576	Protein DMR6-LIKE OXYGENASE 2 (EC 1.14.11.-) (2-oxoglutarate (2OG)-Fe(II) oxygenase-like protein DLO2) (Salicylate 3-hydroxylase DLO2) (S3H DLO2) (SA 3-hydroxylase DLO2) (Salicylic acid 3-hydroxylase DLO2) (EC 1.14.13.-)	Converts salicylic acid (SA) to 2,3-dihydroxybenzoic acid (2,3-DHBA) (By similarity). Negative regulator of defense against Hyaloperonospora arabidopsidis (PubMed:25376907). {ECO:0000250|UniProtKB:Q9ZSA8, ECO:0000269|PubMed:25376907}.; (Microbial infection) Confers susceptibility to the downy mildew pathogen Hyaloperonospora arabidopsidis. {ECO:0000269|PubMed:25376907}.
Lu9_1123030	Lus10028970	LND	Q93ZS9	4.77e-153	60.358	Zinc finger CCCH domain-containing protein 47 (AtC3H47) (AtSZF1)	Involved in salt stress response. May positively modulate plant tolerance to salt stress. {ECO:0000269|PubMed:17609218}.
Lu9_1123030	Lus10028970	LND	Q9LUZ4	3.61e-166	48.254	Zinc finger CCCH domain-containing protein 66 (AtC3H66)
Lu9_1123030	Lus10028970	LND	Q9XEE6	0	51.987	Zinc finger CCCH domain-containing protein 29 (AtC3H29) (AtSZF2)	Involved in salt stress response. May positively modulate plant tolerance to salt stress. {ECO:0000269|PubMed:17609218}.
Lu9_1123030	Lus10007530	LNU	O80920	4e-63	82.576	Abscisic acid receptor PYL4 (ABI1-binding protein 2) (PYR1-like protein 4) (Regulatory components of ABA receptor 10)	Receptor for abscisic acid (ABA) required for ABA-mediated responses such as stomatal closure and germination inhibition. Inhibits the activity of group-A protein phosphatases type 2C (PP2Cs) when activated by ABA (PubMed:19624469, PubMed:23844015, PubMed:21658606). Can be activated by both (-)-ABA and (+)-ABA (PubMed:23844015). {ECO:0000269|PubMed:19624469, ECO:0000269|PubMed:21658606, ECO:00002…
Lu9_1123030	Lus10007530	LNU	Q9FLB1	3.86e-58	74.603	Abscisic acid receptor PYL5 (ABI1-binding protein 3) (PYR1-like protein 5) (Regulatory components of ABA receptor 8)	Receptor for abscisic acid (ABA) required for ABA-mediated responses such as stomatal closure and germination inhibition. Inhibits the activity of group-A protein phosphatases type 2C (PP2Cs) in an ABA-independent manner but more efficiently when activated by ABA. Confers enhanced sensitivity to ABA (PubMed:19407143, PubMed:19624469, PubMed:23844015, PubMed:21658606). Can be activated by both (-)…
Lu9_1123030	Lus10007530	LNU	Q8S8E3	7.81e-62	69.63	Abscisic acid receptor PYL6 (ABI1-binding protein 5) (PYR1-like protein 6) (Regulatory components of ABA receptor 9)	Receptor for abscisic acid (ABA) required for ABA-mediated responses such as stomatal closure and germination inhibition. Inhibits the activity of group-A protein phosphatases type 2C (PP2Cs) in an ABA-independent manner but more efficiently when activated by ABA (PubMed:23844015, PubMed:21658606). Can be activated by both (-)-ABA and (+)-ABA (PubMed:23844015). May link ABA and jasmonate signalin…
Lu9_1477322	Lus10004338	LNU	Q9FWX2	2.91e-93	48.011	NAC domain-containing protein 7 (ANAC007) (Protein EMBRYO DEFECTIVE 2749) (Protein VASCULAR RELATED NAC-DOMAIN 4)	Transcription activator that binds to the secondary wall NAC binding element (SNBE), 5'-(T/A)NN(C/T)(T/C/G)TNNNNNNNA(A/C)GN(A/C/T)(A/T)-3', in the promoter of target genes (By similarity). Involved in xylem formation by promoting the expression of secondary wall-associated transcription factors and of genes involved in secondary wall biosynthesis and programmed cell death, genes driven by the sec…
Lu9_1477322	Lus10004338	LNU	F4HYV5	5.76e-95	50.292	NAC domain-containing protein 26 (ANAC026) (Protein VASCULAR RELATED NAC-DOMAIN 5)	Transcription activator that binds to the secondary wall NAC binding element (SNBE), 5'-(T/A)NN(C/T)(T/C/G)TNNNNNNNA(A/C)GN(A/C/T)(A/T)-3', in the promoter of target genes (By similarity). Involved in xylem formation by promoting the expression of secondary wall-associated transcription factors and of genes involved in secondary wall biosynthesis and programmed cell death, genes driven by the sec…
Lu9_1477322	Lus10004338	LNU	Q9FH59	3.61e-76	45.955	NAC domain-containing protein 105 (ANAC105) (Protein VASCULAR RELATED NAC-DOMAIN 3)	Transcription activator that binds to the secondary wall NAC binding element (SNBE), 5'-(T/A)NN(C/T)(T/C/G)TNNNNNNNA(A/C)GN(A/C/T)(A/T)-3', in the promoter of target genes (By similarity). Involved in xylem formation by promoting the expression of secondary wall-associated transcription factors and of genes involved in secondary wall biosynthesis and programmed cell death, genes driven by the sec…
Lu9_17166466	Lus10022030	HND	Q9LS22	2.18e-47	35.821	Aluminum-activated malate transporter 14 (AtALMT14)	Malate transporter. {ECO:0000250}.
Lu9_17166466	Lus10022030	HND	O49696	6.8e-50	37.048	Aluminum-activated malate transporter 12 (AtALMT12) (Quick anion channel 1)	Malate-sensitive anion transporter permeable to chloride, nitrate, sulfate and malate. Involved in dark-, CO(2)-, abscisic acid- and water-deficient-induced stomatal closure. Belongs to the R-type anion channels. {ECO:0000269|PubMed:20154005, ECO:0000269|PubMed:20626656}.
Lu9_17166466	Lus10022030	HND	Q9LS23	4.83e-52	35.693	Aluminum-activated malate transporter 13 (AtALMT13)	Malate transporter. {ECO:0000250}.
Lu9_1777951	Lus10008972	HND|LND	Q9FLC6	3.53e-12	46.875	RING-H2 finger protein ATL73 (EC 2.3.2.27) (RING-type E3 ubiquitin transferase ATL73)
Lu9_1777951	Lus10008972	HND|LND	Q9M0R7	3.95e-12	61.702	RING-H2 finger protein ATL39 (EC 2.3.2.27) (RING-type E3 ubiquitin transferase ATL39)
Lu9_1777951	Lus10008972	HND|LND	Q9XF63	7.84e-12	50	RING-H2 finger protein ATL3 (EC 2.3.2.27) (RING-type E3 ubiquitin transferase ATL3)
Lu9_18443162	Lus10029683	LND	Q9AQW1	1.1e-30	26.304	Protein ROLLING AND ERECT LEAF 2	Involved in the regulation of leaf shape formation (PubMed:27473144). May function by coordinating the expression of genes associated with leaf and bulliform cell development (PubMed:27473144). {ECO:0000269|PubMed:27473144}.
Lu9_18443162	Lus10029683	LND	Q93YU8	1.22e-26	26.608	Nitrate regulatory gene2 protein (NRG2 protein)	Required for nitrate signaling. Regulates expression of the nitrate-responsive genes NIA1, NIR1, NRT2.1 and NPF6.3/NRT1.1. {ECO:0000269|PubMed:26744214}.
Lu9_18443162	Lus10029683	LND	A0A178VBJ0	1.24e-33	26.371	Protein ALTERED PHOSPHATE STARVATION RESPONSE 1	Required for the coordination of cell differentiation and cell elongation in the root tip (PubMed:23498857). Required for the coordination of cell processes necessary for correct root growth in response to phosphate starvation, through the modulation of the auxin transporter protein PIN7 (PubMed:23498857). {ECO:0000269|PubMed:23498857}.
Lu9_19002924	Lus10024814	LND	Q9ZUF6	6.82e-167	42.023	Subtilisin-like protease SBT1.8 (EC 3.4.21.-) (Subtilase subfamily 1 member 8) (AtSBT1.8)
Lu9_19002924	Lus10024814	LND	O82777	7.3e-180	44.413	Subtilisin-like protease SBT3 (EC 3.4.21.-) (LeSBT3) (SlSBT3) (Subtilase 3)	Serine protease (PubMed:19332543, PubMed:19407393, PubMed:19805099, PubMed:27451395, PubMed:27259555). Has preference for Gln in the P1 position and Lys in the P2 position of oligopeptide substrates. Active also with His in the P1 position (PubMed:19332543). Involved in resistance against insects partly by regulating expression of systemic wound response genes and possibly by its post-ingestive a…
Lu9_19002924	Lus10024814	LND	Q9LUM3	3.94e-168	41.909	Subtilisin-like protease SBT1.5 (EC 3.4.21.-) (Subtilase subfamily 1 member 5) (AtSBT1.5)
Lu9_19177190	Lus10024837	LND	R4HZ96	6.49e-85	61.084	Beta-carotene isomerase D27, chloroplastic (EC 5.2.1.14) (Protein DWARF-27)	Involved in strigolactones biosynthesis by catalyzing the isomerization of the C9-C10 double bond in all-trans-beta-carotene leading to 9-cis-beta-carotene and providing the substrate for CCD7 (PubMed:26503135). Strigolactones are hormones that inhibit tillering and shoot branching through the MAX-dependent pathway, contribute to the regulation of shoot architectural response to phosphate-limitin…
Lu9_19177190	Lus10024837	LND	C7AU21	6.87e-81	51.613	Beta-carotene isomerase D27, chloroplastic (EC 5.2.1.14) (Protein DWARF-27)	Involved in strigolactones biosynthesis by catalyzing the isomerization of the C9-C10 double bond in all-trans-beta-carotene leading to 9-cis-beta-carotene and providing the substrate for CCD7. Strigolactones are hormones that inhibit tillering and shoot branching through the MAX-dependent pathway, contribute to the regulation of shoot architectural response to phosphate-limiting conditions and f…
Lu9_19177190	Lus10024837	LND	Q7XA78	8.28e-66	53.403	Beta-carotene isomerase D27, chloroplastic (EC 5.2.1.14) (Protein DWARF-27 homolog) (AtD27)	Involved in strigolactones biosynthesis by catalyzing the isomerization of the C9-C10 double bond in all-trans-beta-carotene leading to 9-cis-beta-carotene and providing the substrate for CCD7. Strigolactones are hormones that inhibit tillering and shoot branching through the MAX-dependent pathway, contribute to the regulation of shoot architectural response to phosphate-limiting conditions and f…
Lu9_19469655	Lus10024908	LNU	Q9S851	2.77e-39	60.577	Protein CUP-SHAPED COTYLEDON 3 (NAC domain-containing protein 31) (ANAC031) (NAC domain-containing protein CUC3)	Transcription activator. Involved in molecular mechanisms regulating shoot apical meristem (SAM) formation during embryogenesis and organ separation. Required for axillary meristem initiation and separation of the meristem from the main stem. May act as an inhibitor of cell division. {ECO:0000269|PubMed:12837947, ECO:0000269|PubMed:17122068}.
Lu9_19469655	Lus10024908	LNU	Q84TE6	3.39e-41	63.551	NAC domain-containing protein 21/22 (ANAC021/ANAC022)	Transcriptional activator that mediates auxin signaling to promote lateral root development. Activates the expression of two downstream auxin-responsive genes, DBP and AIR3. {ECO:0000269|PubMed:11114891}.
Lu9_19469655	Lus10024908	LNU	Q9FKA0	1.6e-35	59.615	NAC domain-containing protein 92 (ANAC092) (AtNAC2) (AtNAC6) (Protein ORESARA 1)	Transcription activator that binds to DNA in promoters of target genes on a specific bipartite motif 5'-[ACG][CA]GT[AG](5-6n)[CT]AC[AG]-3' (PubMed:23340744). Promotes lateral root development (PubMed:16359384). Triggers the expression of senescence-associated genes during age-, salt- and dark-induced senescence through a regulatory network that may involve cross-talk with salt- and H(2)O(2)-depen…
Lu9_19469655	Lus10024901	LNU	O82268	1.92e-81	91.791	Protein LIGHT-DEPENDENT SHORT HYPOCOTYLS 3 (Protein ORGAN BOUNDARY 1)	Probable transcription regulator that acts as a developmental regulator by promoting cell growth in response to light (By similarity). Required for the maintenance of the shoot apical meristem and for the formation of lateral organs. Promotes petal formation and growth, but may suppress organ differentiation in the boundary region. {ECO:0000250, ECO:0000269|PubMed:21245300}.
Lu9_19469655	Lus10024901	LNU	Q6K5X1	2.23e-77	88.06	Protein G1-like6 (OsG1L6) (Protein ABNORMAL FLOWER AND DWARF 1) (Protein BEAK LIKE SPIKELET 1) (Protein BEAK-SHAPED GRAIN 1) (Protein TRIANGULAR HULL 1)	Transcription factor required for lateral development of the lemma and palea (PubMed:22203474, Ref.9, PubMed:23526395, PubMed:25224972, PubMed:26486996, PubMed:29057928, PubMed:30725309). Involved in the regulation of grain hull development (PubMed:23526395). Possesses transactivation activity in yeast, and may determine grain shape and size by modifying gene expression in the grain hull (PubMed:…
Lu9_19469655	Lus10024901	LNU	A2XAV5	2.23e-77	88.06	Protein G1-like6	Probable transcription regulator that acts as a developmental regulator by promoting cell growth in response to light. {ECO:0000250}.
Lu9_4142327	Lus10040365	LNU	Q8H443	1.06e-50	48.601	APETALA2-like protein 3 (Protein SUPERNUMERARY BRACT)	Probable transcription factor (By similarity). Involved in spikelet transition (Probable). Together with IDS1, controls synergistically inflorescence architecture and floral meristem establishment via the regulation of spatio-temporal expression of B- and E-function floral organ identity genes in the lodicules and of spikelet meristem genes (PubMed:22003982). Prevents lemma and palea elongation a…
Lu9_4142327	Lus10040365	LNU	Q9SK03	1.49e-50	64.417	Ethylene-responsive transcription factor RAP2-7 (Protein RELATED TO APETALA2 7) (Protein TARGET OF EAT 1)	Probably acts as a transcriptional activator. Binds to the GCC-box pathogenesis-related promoter element. May be involved in the regulation of gene expression by stress factors and by components of stress signal transduction pathways (By similarity). Regulates negatively the transition to flowering time and confers flowering time delay. {ECO:0000250, ECO:0000269|PubMed:14555699}.
Lu9_4142327	Lus10040365	LNU	B8B8J2	1.22e-49	47.552	APETALA2-like protein 3	Probable transcription factor (By similarity). Involved in spikelet transition. Together with IDS1, controls synergistically inflorescence architecture and floral meristem establishment via the regulation of spatio-temporal expression of B- and E-function floral organ identity genes in the lodicules and of spikelet meristem genes. Prevents lemma and palea elongation as well as grain growth. Regul…
Lu9_4401733	Lus10040311	HND	O80638	2.72e-170	64.543	WAT1-related protein At2g39510
Lu9_4401733	Lus10040311	HND	Q9ZUS1	4.24e-147	55.827	WAT1-related protein At2g37460
Lu9_4401733	Lus10040311	HND	F4HZQ7	2.38e-122	50	WAT1-related protein At1g21890
Lu9_4846565	Lus10028267	LNU	Q9FF86	3.79e-54	30.081	BAHD acyltransferase DCR (EC 2.3.1.-) (Protein DEFECTIVE IN CUTICULAR RIDGES) (Protein PERMEABLE LEAVES 3)	Required for incorporation of 9(10),16-dihydroxy-hexadecanoic acid into cutin. {ECO:0000269|PubMed:19828672}.
Lu9_4846565	Lus10028267	LNU	Q9FH97	1.2e-48	28.542	Protein ENHANCED PSEUDOMONAS SUSCEPTIBILITY 1 (EC 2.3.1.-)	Required for pathogen-induced salicylic acid (SA) accumulation and SA-mediated resistance to virulent and avirulent pathogens (e.g. P.syringae). {ECO:0000269|PubMed:19036031}.
Lu9_4846565	Lus10028267	LNU	Q9SND9	1.85e-60	31.343	Uncharacterized acetyltransferase At3g50280 (EC 2.3.1.-)
Lu9_4846565	Lus10028251	LNU	P92961	0	77.724	Proline transporter 1 (AtPROT1)	Proline transporter that mediates proline and glycine betaine transport. May be involved in long-distance transport of proline and required for phloem loading, retrieval of proline leaking from the phloem, or in xylem-to-phloem transfer. When expressed in a heterologous system (yeast), imports D- and L-proline, glycine betaine and GABA across the plasma membrane. Has the same affinity for D- and …
Lu9_4846565	Lus10028251	LNU	Q9SJP9	0	75.061	Proline transporter 3 (AtPROT3)	Proline transporter that mediates proline and glycine betaine transport. When expressed in a heterologous system (yeast), imports L-proline, glycine betaine and GABA across the plasma membrane. {ECO:0000269|PubMed:15618414}.
Lu9_4846565	Lus10028251	LNU	P92962	0	78.208	Proline transporter 2 (AtPROT2)	Proline transporter that mediates proline and glycine betaine transport. May be involved in the uptake of compatible solutes from the soil into the roots, or in retrieval of apoplastic amino acids delivered to the roots via the phloem. May be involved in delivery of proline to wounding sites. When expressed in a heterologous system (yeast), imports D- and L-proline, glycine betaine and GABA acros…
Lu9_6368499	Lus10031059	HND|LND	O22227	2.09e-71	56.962	Protein MIZU-KUSSEI 1	Plays a role in lateral root development by maintaining auxin levels. This function requires GNOM (GN/MIZ2) activity. Negatively regulates cytokinin sensitivity on root development. Positively regulates hydrotropism in roots. {ECO:0000269|PubMed:17360591, ECO:0000269|PubMed:21940997, ECO:0000269|PubMed:22285304, ECO:0000269|PubMed:22321255, ECO:0000269|PubMed:23012350}.
Lu9_753524	Lus10010187	LNU	Q8GTQ9	0	85.588	Succinate--CoA ligase [ADP-forming] subunit alpha-1, mitochondrial (EC 6.2.1.5) (Succinyl-CoA synthetase subunit alpha-1) (SCS-alpha-1)	Succinyl-CoA synthetase functions in the citric acid cycle (TCA), coupling the hydrolysis of succinyl-CoA to the synthesis of ATP and thus represents the only step of substrate-level phosphorylation in the TCA. The alpha subunit of the enzyme binds the substrates coenzyme A and phosphate, while succinate binding and nucleotide specificity is provided by the beta subunit. {ECO:0000255|HAMAP-Rule:M…
Lu9_753524	Lus10010187	LNU	Q6DQL1	0	85.546	Succinate--CoA ligase [ADP-forming] subunit alpha-2, mitochondrial (EC 6.2.1.5) (Succinyl-CoA synthetase subunit alpha-2) (SCS-alpha-2)	Succinyl-CoA synthetase functions in the citric acid cycle (TCA), coupling the hydrolysis of succinyl-CoA to the synthesis of ATP and thus represents the only step of substrate-level phosphorylation in the TCA. The alpha subunit of the enzyme binds the substrates coenzyme A and phosphate, while succinate binding and nucleotide specificity is provided by the beta subunit. {ECO:0000255|HAMAP-Rule:M…
Lu9_753524	Lus10010187	LNU	P68209	0	84.726	Succinate--CoA ligase [ADP-forming] subunit alpha-1, mitochondrial (EC 6.2.1.5) (Succinyl-CoA synthetase subunit alpha-1) (SCS-alpha-1)	Succinyl-CoA synthetase functions in the citric acid cycle (TCA), coupling the hydrolysis of succinyl-CoA to the synthesis of ATP and thus represents the only step of substrate-level phosphorylation in the TCA. The alpha subunit of the enzyme binds the substrates coenzyme A and phosphate, while succinate binding and nucleotide specificity is provided by the beta subunit. {ECO:0000255|HAMAP-Rule:M…
Lu9_753524	Lus10010177	LND	Q9C7G4	2.09e-24	80.702	Transcription factor TCP22
Lu9_753524	Lus10010177	LND	Q9FMX2	4.7e-35	77.778	Transcription factor TCP7
Lu9_753524	Lus10010177	LND	Q9FTA2	1.67e-31	70.27	Transcription factor TCP21 (Protein CCA1 HIKING EXPEDITION) (Protein CHE)	Transcription factor involved in the regulation of the circadian clock. Acts as a repressor of CCA1 by binding to its promoter. No binding to the LHY promoter. {ECO:0000269|PubMed:19286557}.
NOT_IN_QTL	Lus10032926	LND	O23044	5.04e-87	49.026	Peroxidase 3 (Atperox P3) (EC 1.11.1.7) (ATPRC) (RCI3A) (Rare cold-inducible protein)	Removal of H(2)O(2), oxidation of toxic reductants, biosynthesis and degradation of lignin, suberization, auxin catabolism, response to environmental stresses such as wounding, pathogen attack and oxidative stress. These functions might be dependent on each isozyme/isoform in each plant tissue.
NOT_IN_QTL	Lus10032926	LND	A7QEU4	3.8e-159	73.101	Peroxidase 5 (EC 1.11.1.7)	Removal of H(2)O(2), oxidation of toxic reductants, biosynthesis and degradation of lignin, suberization, auxin catabolism, response to environmental stresses such as wounding, pathogen attack and oxidative stress. These functions might be dependent on each isozyme/isoform in each plant tissue. {ECO:0000305}.
NOT_IN_QTL	Lus10032926	LND	Q9SUT2	3.48e-86	47.975	Peroxidase 39 (Atperox P39) (EC 1.11.1.7) (ATP19a)	Removal of H(2)O(2), oxidation of toxic reductants, biosynthesis and degradation of lignin, suberization, auxin catabolism, response to environmental stresses such as wounding, pathogen attack and oxidative stress. These functions might be dependent on each isozyme/isoform in each plant tissue.
NOT_IN_QTL	Lus10019090	HND|LND	Q9MBG5	1.69e-26	50.476	Probable calcium-binding protein CML45 (Calmodulin-like protein 45)	Potential calcium sensor. {ECO:0000250}.
NOT_IN_QTL	Lus10019090	HND|LND	Q9SN89	2.03e-17	53.623	Probable calcium-binding protein CML47 (Calmodulin-like protein 47)	Potential calcium sensor. {ECO:0000250}.
NOT_IN_QTL	Lus10019090	HND|LND	Q93Z27	2.42e-26	35.393	Probable calcium-binding protein CML46 (Calmodulin-like protein 46)	Potential calcium sensor. {ECO:0000250}.
NOT_IN_QTL	Lus10006957	LND	Q8RXC8	8.77e-120	55.272	Receptor-like cytosolic serine/threonine-protein kinase RBK2 (EC 2.7.11.1) (Protein ROP BINDING PROTEIN KINASES 2)
NOT_IN_QTL	Lus10006957	LND	Q5XF57	1.36e-113	54.671	Probable receptor-like serine/threonine-protein kinase At5g57670 (EC 2.7.11.1)
NOT_IN_QTL	Lus10006957	LND	Q8H1D6	3.54e-110	53.448	Receptor-like cytosolic serine/threonine-protein kinase RBK1 (EC 2.7.11.1) (Protein ROP BINDING PROTEIN KINASES 1)
NOT_IN_QTL	Lus10019240	LNU	A5JTQ3	2.02e-84	43.582	Beta-xylosidase/alpha-L-arabinofuranosidase 2 (Xylan 1,4-beta-xylosidase/Alpha-L-arabinofuranosidase 2) (MsXyl2) [Includes: Beta-xylosidase (EC 3.2.1.37) (1,4-beta-D-xylan xylohydrolase) (Xylan 1,4-beta-xylosidase); Alpha-L-arabinofuranosidase (Arabinosidase) (EC 3.2.1.55)]	A bifunctional beta-xylosidase/alpha-L-arabinosidase, exo-enzyme that acts synergistically with endohydrolases. Releases xylose and arabinose from cell walls (By similarity). {ECO:0000250}.
NOT_IN_QTL	Lus10019240	LNU	P83344	8.14e-83	44.444	Putative beta-D-xylosidase (EC 3.2.1.-) (PpAz152)	May be involved in cell wall metabolism, related to senescence. {ECO:0000303|PubMed:11847241}.
NOT_IN_QTL	Lus10019240	LNU	Q9LXA8	2.84e-132	58.754	Probable beta-D-xylosidase 6 (AtBXL6) (EC 3.2.1.-)
NOT_IN_QTL	Lus10033420	LND	Q84QC2	9.18e-57	52.821	Ethylene-responsive transcription factor ERF017	Probably acts as a transcriptional activator. Binds to the GCC-box pathogenesis-related promoter element. May be involved in the regulation of gene expression by stress factors and by components of stress signal transduction pathways (By similarity). {ECO:0000250}.
NOT_IN_QTL	Lus10033420	LND	Q9C591	2.5e-39	77.011	Ethylene-responsive transcription factor ERF016	Probably acts as a transcriptional activator. Binds to the GCC-box pathogenesis-related promoter element. May be involved in the regulation of gene expression by stress factors and by components of stress signal transduction pathways (By similarity). {ECO:0000250}.
NOT_IN_QTL	Lus10033420	LND	Q9S7L5	2.2e-42	44.954	Ethylene-responsive transcription factor ERF018	Probably acts as a transcriptional activator. Binds to the GCC-box pathogenesis-related promoter element. May be involved in the regulation of gene expression by stress factors and by components of stress signal transduction pathways (By similarity). {ECO:0000250}.
NOT_IN_QTL	Lus10025181	LND	B5UBC1	5.92e-11	47.5	Disease resistance protein Pikm1-TS	Disease resistance (R) protein that specifically recognizes the AVR-Pik effector avirulence protein from M.oryzae. Resistance proteins guard the plant against pathogens that contain an appropriate avirulence protein via an indirect interaction with this avirulence protein. That triggers a defense system including the hypersensitive response, which restricts the pathogen growth (PubMed:18940787, P…
NOT_IN_QTL	Lus10025181	LND	Q5PNZ7	7.29e-16	54.217	Heavy metal-associated isoprenylated plant protein 46 (AtHIP46) (Farnesylated protein 5) (AtFP5)	Probable heavy-metal-binding protein. {ECO:0000250|UniProtKB:Q9LZF1}.
NOT_IN_QTL	Lus10025181	LND	Q9SSF0	1.69e-12	49.383	Heavy metal-associated isoprenylated plant protein 16 (AtHIP16) (Farnesylated protein 4) (AtFP4)	Probable heavy-metal-binding protein. {ECO:0000250|UniProtKB:Q9LZF1}.
NOT_IN_QTL	Lus10002885	LND	A0A165U5Z9	5.03e-160	49.26	Cytochrome P450 71D445 (ElCYP71D445) (4,5,8-trihydroxycasbene synthase) (EC 1.14.14.-) (4,8-dihydroxycasbene synthase) (EC 1.14.14.-) (8-hydroxycasbene synthase) (EC 1.14.14.-)	Involved in the biosynthesis of macrocyclic lathyrane type diterpenoids (also called Euphorbia factors) natural products, including the cyclization route from casbene to jolkinol C, a precursor for ingenol mebutate that is used to treat actinic keratosis, a precancerous skin condition (PubMed:27506796). Catalyzes the hydroxylation of (-)-casbene and 4-hydroxycasbene to produce 8-hydroxycasbene an…
NOT_IN_QTL	Lus10002885	LND	A6YIH8	7.69e-161	48.34	Premnaspirodiene oxygenase (HPO) (EC 1.14.14.151) (Cytochrome P450 71D55)	Involved in the biosynthesis of solavetivone, a potent antifungal phytoalexin. Catalyzes the successive and independent hydroxylations of premnaspirodiene and solavetivol. The first hydroxylation step is 3-fold more efficient than the second hydroxylation reaction.
NOT_IN_QTL	Lus10002885	LND	P93531	1.64e-161	49.792	Cytochrome P450 71D7 (EC 1.14.-.-)
NOT_IN_QTL	Lus10013917	LND	Q9LET0	2.27e-26	43.571	Putative transcription factor bHLH107 (Basic helix-loop-helix protein 107) (AtbHLH107) (bHLH 107) (Transcription factor EN 55) (bHLH transcription factor bHLH107)
NOT_IN_QTL	Lus10013917	LND	Q9LS08	8.35e-32	42.857	Transcription factor AIG1 (AtAIG1) (Basic helix-loop-helix protein 32) (AtbHLH32) (bHLH 32) (Protein TARGET OF MOOPTEROS 5) (Transcription factor EN 54) (bHLH transcription factor bHLH032)	Transcription factor required for MONOPTEROS-dependent root initiation in embryo. Transcriptionally controlled by MONOPTEROS. {ECO:0000269|PubMed:20220754}.
NOT_IN_QTL	Lus10013917	LND	Q9S7Y1	3.31e-30	44.767	Transcription factor bHLH30 (Basic helix-loop-helix protein 30) (AtbHLH30) (bHLH 30) (Transcription factor EN 53) (bHLH transcription factor bHLH030)
NOT_IN_QTL	Lus10029533	LNU	B9EXZ6	1.98e-31	50.893	Amino-acid permease BAT1 homolog	May be involved in the transport of amino acids. {ECO:0000250}.
NOT_IN_QTL	Lus10029533	LNU	Q9US40	1.23e-20	39.13	Uncharacterized amino-acid permease C1039.01
NOT_IN_QTL	Lus10029533	LNU	Q9ZU50	1.88e-33	51.282	Amino-acid permease BAT1 (Bidirectional amino acid transporter 1) (GABA permease) (AtGABP)	May play a role in primary carbon metabolism and plant growth, by mediating the transport of GABA from the cytosol to mitochondria. When expressed in a heterologous system (yeast), imports Arg and Ala across the plasma membrane and exports Lys and Glu, but does not transport proline. {ECO:0000269|PubMed:19199104, ECO:0000269|PubMed:21501262}.
NOT_IN_QTL	Lus10007448	LNU	Q9LEU7	0	67.177	CBL-interacting serine/threonine-protein kinase 5 (EC 2.7.11.1) (SNF1-related kinase 3.24) (SOS2-like protein kinase PKS19)	CIPK serine-threonine protein kinases interact with CBL proteins. Binding of a CBL protein to the regulatory NAF domain of CIPK protein lead to the activation of the kinase in a calcium-dependent manner (By similarity). {ECO:0000250}.
NOT_IN_QTL	Lus10007448	LNU	Q8W1D5	0	67.756	CBL-interacting serine/threonine-protein kinase 25 (EC 2.7.11.1) (SNF1-related kinase 3.25) (SOS2-like protein kinase PKS25)	CIPK serine-threonine protein kinases interact with CBL proteins. Binding of a CBL protein to the regulatory NAF domain of CIPK protein lead to the activation of the kinase in a calcium-dependent manner (By similarity). {ECO:0000250}.
NOT_IN_QTL	Lus10007448	LNU	Q9SEZ7	1.92e-155	58.862	CBL-interacting serine/threonine-protein kinase 16 (EC 2.7.11.1) (SNF1-related kinase 3.18) (SOS2-like protein kinase PKS15)	CIPK serine-threonine protein kinases interact with CBL proteins. Binding of a CBL protein to the regulatory NAF domain of CIPK protein lead to the activation of the kinase in a calcium-dependent manner. Downstream of CBL1, CBL2, CBL3 and CBL9, regulates by phosphorylation the K(+) conductance and uptake of AKT1. {ECO:0000269|PubMed:17898163}.
NOT_IN_QTL	Lus10037156	LNU	O49255	5.74e-100	66.522	NAC transcription factor 29 (AtNAC029) (Protein NAC-LIKE, ACTIVATED BY AP3/PI) (AtNAP)	Transcription activator that binds to, and transactivates the promoter of the abscisic aldehyde oxidase AAO3. Promotes chlorophyll degradation in leaves by enhancing transcription of AAO3, which leads to increased levels of the senescence-inducing hormone abscisic acid (ABA) (PubMed:25516602). Involved in the control of dehydration in senescing leaves. Binds to the DNA sequence 5'-CACGTAAGT-3' of…
NOT_IN_QTL	Lus10037156	LNU	K4BNG7	1.56e-104	66.667	NAC domain-containing protein 2 (SlNAP2)	Transcription factor that binds DNA motifs 5'-CGT[AG](5N)NACG[ACT][AC][AT][ACG][ACT]-3' and 5'-CACG[ACT][AC][AT][AGT][CT]-3' in target genes promoters. Promotes leaf senescence (developmental, light-induced and ABA-induced senescence) and regulates fruit yield and sugar content, probably by establishing abscisic acid (ABA) homeostasis. Activates the expression of senescence and ABA associated gen…
NOT_IN_QTL	Lus10037156	LNU	K4BWV2	1.14e-100	66.953	NAC domain-containing protein 1 (SlNAP1)	Transcription factor that binds DNA motifs 5'-CGT[AG](5N)NACG[ACT][AC][AT][ACG][ACT]-3' and 5'-CACG[ACT][AC][AT][AGT][CT]-3' in target genes promoters. Promotes leaf senescence and reduces fruit yield and sugar content, probably by establishing abscisic acid (ABA) homeostasis. {ECO:0000269|PubMed:29760199}.
NOT_IN_QTL	Lus10040964	LNU	Q94AR4	1.38e-11	60	Polyadenylate-binding protein-interacting protein 2 (PABP-interacting protein 2) (Poly(A)-binding protein-interacting protein 2) (PAM2-containing protein CID2) (Protein CTC-INTERACTING DOMAIN 2)
NOT_IN_QTL	Lus10040964	LNU	I1JIC4	3.99e-27	47.015	Protein EARLY RESPONSIVE TO DEHYDRATION 15 (GmERD15)	DNA-binding protein that binds to the NRP-B promoter to activate the NRP-B-mediated cell death response (PubMed:21482825). Functions as an upstream component of stress-induced NRP-B-mediated signaling to connect stress in the endoplasmic reticulum (ER) to an osmotic stress-induced cell death signal (PubMed:21482825). Exhibits transactivation activity in yeast (PubMed:21482825). {ECO:0000269|PubMe…
NOT_IN_QTL	Lus10040964	LNU	Q39096	6.38e-12	58.14	Protein EARLY RESPONSIVE TO DEHYDRATION 15 (PAM2-containing protein CID1) (Polyadenylate-binding protein-interacting protein 1) (PABP-interacting protein 1) (Poly(A)-binding protein-interacting protein 1) (Protein CTC-INTERACTING DOMAIN 1) (Protein LIGHT STRESS-REGULATED 1)	Central component of stress responses that interacts with poly(A)-binding proteins. Negative regulator of abscisic acid (ABA) responses, including resistance to drought and freezing as well as stomatal closure regulation. Mediates resistance to the bacterial necrotroph pathogen Erwinia carotovora subsp. carotovora and promotes the induction of marker genes for systemic acquired resistance (SAR). …
NOT_IN_QTL	Lus10039413	LNU	P32294	2.42e-85	64.179	Auxin-induced protein 22B (Indole-3-acetic acid-induced protein ARG4)	Aux/IAA proteins are short-lived transcriptional factors that function as repressors of early auxin response genes at low auxin concentrations. Repression is thought to result from the interaction with auxin response factors (ARFs), proteins that bind to the auxin-responsive promoter element (AuxRE). Formation of heterodimers with ARF proteins may alter their ability to modulate early auxin respo…
NOT_IN_QTL	Lus10039413	LNU	P49679	1.96e-84	65.816	Auxin-induced protein IAA4	Aux/IAA proteins are short-lived transcriptional factors that function as repressors of early auxin response genes at low auxin concentrations. Repression is thought to result from the interaction with auxin response factors (ARFs), proteins that bind to the auxin-responsive promoter element (AuxRE). Formation of heterodimers with ARF proteins may alter their ability to modulate early auxin respo…
NOT_IN_QTL	Lus10039413	LNU	O24542	3.42e-85	66.492	Auxin-induced protein 22D (Indole-3-acetic acid-induced protein ARG13)	Aux/IAA proteins are short-lived transcriptional factors that function as repressors of early auxin response genes at low auxin concentrations. Repression is thought to result from the interaction with auxin response factors (ARFs), proteins that bind to the auxin-responsive promoter element (AuxRE). Formation of heterodimers with ARF proteins may alter their ability to modulate early auxin respo…
NOT_IN_QTL	Lus10022836	LNU	Q06215	8.48e-132	53.437	Polyphenol oxidase A1, chloroplastic (PPO) (EC 1.10.3.1) (Catechol oxidase)	Catalyzes the oxidation of mono- and o-diphenols to o-diquinones.
NOT_IN_QTL	Lus10022836	LNU	P43309	4.08e-146	54.036	Polyphenol oxidase, chloroplastic (PPO) (EC 1.10.3.1) (Catechol oxidase)	Catalyzes the oxidation of mono- and o-diphenols to o-diquinones.
NOT_IN_QTL	Lus10022836	LNU	O81103	8.37e-134	52.796	Polyphenol oxidase latent form, chloroplastic (L-PaPPO) (PA-PPO) [Cleaved into: Polyphenol oxidase active form, chloroplastic (A-PaPPO) (EC 1.10.3.1)]	[Polyphenol oxidase active form, chloroplastic]: Catalyzes the oxidation of mono- and o-diphenols to o-diquinones. Uses preferentially 4-methylcatechol and chlorogenic acid as substrates, followed by caffeic acid, pyrogallol, and catechol, but barely active toward dopamine and L-dopa. No activity detected with monophenols (e.g. phenol and tyramine). {ECO:0000269|PubMed:28812349}.
NOT_IN_QTL	Lus10010681	LNU	A0MFL4	5.22e-38	39.462	Protein LURP-one-related 17	Might be related to the phospholipid scramblase and tubby-like superfamily of membrane tethered transcription factors. {ECO:0000250}.
NOT_IN_QTL	Lus10010681	LNU	Q9ZVI6	8.79e-58	49.065	Protein LURP-one-related 8	Might be related to the phospholipid scramblase and tubby-like superfamily of membrane tethered transcription factors. {ECO:0000250}.
NOT_IN_QTL	Lus10010681	LNU	Q9LVZ8	1.8e-30	38.15	Protein LURP-one-related 12	Might be related to the phospholipid scramblase and tubby-like superfamily of membrane tethered transcription factors. {ECO:0000250}.
NOT_IN_QTL	Lus10007726	LNU	C0Z2L5	2.44e-11	43.038	bZIP transcription factor 44 (AtbZIP44)	Transcription factor that binds to the DNA G-box motif 5'-CACGTG-3' of MAN7 promoter. Involved in the positive regulation of seed germination through MAN7 gene activation. MAN7 is required for both, loosening of the micropylar endosperm, and rupture of the seed coat in germinating seeds. {ECO:0000269|PubMed:23461773}.
NOT_IN_QTL	Lus10007726	LNU	Q9LQ65	3.59e-15	51.136	Basic leucine zipper 4 (AtbZIP4)	Probable transcription factor involved in somatic embryogenesis. Acts as positive regulator of BHLH109. {ECO:0000269|PubMed:26973252}.
NOT_IN_QTL	Lus10016268	LND	K4GHR9	1.77e-168	51.633	UDP-glycosyltransferase 1 (BvUGT1) (EC 2.4.1.368) (Oleanolate 3-O-glucosyltransferase UGT1)	Catalyzes the transfer of a glucose (Glc) moiety from UDP-Glc to the C-3 position of the oleanane sapogenins oleanolate and hederagenin (PubMed:23027665). The monoglucosylated hederagenin 3-O-beta-D-glucoside is a feeding deterrent of the yellow-striped flea beetle (Phyllotreta nemorum) (PubMed:23027665). {ECO:0000269|PubMed:23027665}.
NOT_IN_QTL	Lus10016268	LND	K4GIP0	1.61e-167	51.22	UDP-glycosyltransferase 73C12 (EC 2.4.1.368) (Oleanolate 3-O-glucosyltransferase UGT73C12)	Catalyzes the transfer of a glucose (Glc) moiety from UDP-Glc to the C-3 position of the oleanane sapogenins oleanolate and hederagenin, and to the C-28 carboxylic group of the lupane sapogenin betulinate (PubMed:23027665). The monoglucosylated hederagenin 3-O-beta-D-glucoside is a feeding deterrent of the yellow-striped flea beetle (Phyllotreta nemorum) (PubMed:23027665). {ECO:0000269|PubMed:230…
NOT_IN_QTL	Lus10016268	LND	K4GGT4	1.1e-167	51.429	UDP-glycosyltransferase 73C11 (EC 2.4.1.368) (Oleanolate 3-O-glucosyltransferase UGT73C11)	Catalyzes the transfer of a glucose (Glc) moiety from UDP-Glc to the C-3 position of the oleanane sapogenins oleanolate and hederagenin, and to the C-28 carboxylic group of the lupane sapogenin betulinate (PubMed:23027665). The monoglucosylated hederagenin 3-O-beta-D-glucoside is a feeding deterrent of the yellow-striped flea beetle (Phyllotreta nemorum) (PubMed:23027665). {ECO:0000269|PubMed:230…
NOT_IN_QTL	Lus10008214	LNU	Q8H0T5	8.46e-40	36.94	Ethylene-responsive transcription factor ERF073 (AtERF73) (Protein HYPOXIA RESPONSIVE ERF 1)	Transcriptional activator involved in the hypoxic stress response (PubMed:20113439, PubMed:21615413, PubMed:21398256, PubMed:24728113, PubMed:32977426). Acts as a transcriptional activator via the cis-acting element GCC box (PubMed:24728113, PubMed:32977426). Plays a role in low oxygen signaling and contributes to tolerance to anoxia stress by enhancing anaerobic gene expression and ethanolic fer…
NOT_IN_QTL	Lus10008214	LNU	O22259	4.43e-39	46.369	Ethylene-responsive transcription factor ERF071 (AtERF71) (Protein HYPOXIA RESPONSIVE ERF 2)	Transcriptional activator that binds specifically to the cis-acting element GCC box 5'-AGCCGCC-3', or to the CRT/DRE element 5'-[AG]CCGAC-3' (PubMed:25344007). Plays an important role in root development via root cell expansion regulation (PubMed:25344007). Transcriptional activator involved in the hypoxic stress response (PubMed:20113439, PubMed:21615413, PubMed:21946064). Plays a role in low ox…
NOT_IN_QTL	Lus10008214	LNU	P42736	4.76e-39	52.482	Ethylene-responsive transcription factor RAP2-3 (Cadmium-induced protein AS30) (Ethylene response factor 72) (ERF72) (Ethylene-responsive element binding protein) (AtEBP) (Protein RELATED TO APETALA2 3) (Related to AP2 3)	Probably acts as a transcriptional activator. Binds to the GCC-box pathogenesis-related promoter element. May be involved in the regulation of gene expression by stress factors and by components of stress signal transduction pathways (By similarity). {ECO:0000250, ECO:0000269|PubMed:9159183}.
NOT_IN_QTL	Lus10033168	LND	Q9P258	8.89e-72	38.824	Protein RCC2 (RCC1-like protein TD-60) (Telophase disk protein of 60 kDa)	Multifunctional protein that may affect its functions by regulating the activity of small GTPases, such as RAC1 and RALA (PubMed:12919680, PubMed:25074804, PubMed:26158537, PubMed:28869598). Required for normal progress through the cell cycle, both during interphase and during mitosis (PubMed:23388455, PubMed:12919680, PubMed:26158537). Required for the presence of normal levels of MAD2L1, AURKB …
NOT_IN_QTL	Lus10033168	LND	Q8BK67	2.28e-71	38.588	Protein RCC2	Multifunctional protein that may affect its functions by regulating the activity of small GTPases, such as RAC1 and RALA. Required for normal progress through the cell cycle, both during interphase and during mitosis. Required for the presence of normal levels of MAD2L1, AURKB and BIRC5 on inner centromeres during mitosis, and for normal attachment of kinetochores to mitotic spindles. Required fo…
NOT_IN_QTL	Lus10033168	LND	Q52KW8	1.8e-70	37.698	Protein RCC2 homolog	Multifunctional protein that may affect its functions by regulating the activity of small GTPases, such as RAC1 and RALA. Required for normal progress through the cell cycle, both during interphase and during mitosis. Required for normal attachment of kinetochores to mitotic spindles. Required for normal organization of the microtubule cytoskeleton in interphase cells. Interferes with the activat…
NOT_IN_QTL	Lus10033793	LNU	O82225	1.68e-69	46.502	Gamma-glutamyl peptidase 5 (EC 3.4.19.-)	Involved in glucosinolate biosynthesis. Hydrolyzes the gamma-glutamyl peptide bond of several glutathione (GSH) conjugates to produce Cys-Gly conjugates related to glucosinolates. The gamma-Glu-Cys-Gly-GSH conjugates are the sulfur-donating molecule in glucosinolate biosynthesis. {ECO:0000250|UniProtKB:Q9M0A7}.
NOT_IN_QTL	Lus10033793	LNU	Q9M0A5	1.48e-63	45.041	Gamma-glutamyl peptidase 3 (EC 3.4.19.16)	Involved in glucosinolate biosynthesis. Hydrolyzes the gamma-glutamyl peptide bond of several glutathione (GSH) conjugates to produce Cys-Gly conjugates related to glucosinolates. The gamma-Glu-Cys-Gly-GSH conjugates are the sulfur-donating molecule in glucosinolate biosynthesis. Can use the GSH conjugate of the camalexin intermediate IAN (GS-IAN) as substrate. Required for the biosynthesis of ca…
NOT_IN_QTL	Lus10033793	LNU	Q9M0A7	7.65e-57	40.65	Gamma-glutamyl peptidase 1 (EC 3.4.19.16)	Involved in glucosinolate biosynthesis. Hydrolyzes the gamma-glutamyl peptide bond of several glutathione (GSH) conjugates to produce Cys-Gly conjugates related to glucosinolates. The gamma-Glu-Cys-Gly-GSH conjugates are the sulfur-donating molecule in glucosinolate biosynthesis (PubMed:19483696, PubMed:21712415). Converts phenylacetohydroximoyl-GSH to benzylglucosinolate (PubMed:19483696). Can u…
NOT_IN_QTL	Lus10014421	LNU	Q9LZF1	3.77e-35	47.423	Heavy metal-associated isoprenylated plant protein 6 (AtHIP06) (Cadmium induced protein CdI19)	Heavy-metal-binding protein. Involved in the maintenance of heavy metal homeostasis and/or in detoxification. {ECO:0000269|PubMed:12383082}.
NOT_IN_QTL	Lus10014421	LNU	Q9SJL2	2.43e-34	51.705	Heavy metal-associated isoprenylated plant protein 5 (AtHIP05) (Farnesylated protein 2) (AtFP2)	Heavy-metal-binding protein (By similarity). Involved in disease resistance (PubMed:12684538). {ECO:0000250|UniProtKB:Q9LZF1, ECO:0000269|PubMed:12684538}.
NOT_IN_QTL	Lus10014421	LNU	Q9FJH5	1.57e-24	43.182	Heavy metal-associated isoprenylated plant protein 3 (AtHIP03) (AtHIPP3)	Heavy-metal-binding protein. Binds high amounts of zinc. May act as an upstream regulator of the salicylate-dependent pathogen response. Involved in abiotic stress responses, and seed and flower development. {ECO:0000269|PubMed:25913773}.
NOT_IN_QTL	Lus10016105	LNU	F4IHR4	3.07e-87	54.167	Alpha carbonic anhydrase 2 (AtaCA2) (AtalphaCA2) (EC 4.2.1.1) (Alpha carbonate dehydratase 2)	Reversible hydration of carbon dioxide. {ECO:0000250}.
NOT_IN_QTL	Lus10016105	LNU	Q8L817	9.07e-114	61.826	Alpha carbonic anhydrase 7 (AtaCA7) (AtalphaCA7) (EC 4.2.1.1) (Alpha carbonate dehydratase 7)	Reversible hydration of carbon dioxide. {ECO:0000250}.
NOT_IN_QTL	Lus10016105	LNU	F4HUC4	1.66e-88	50.617	Alpha carbonic anhydrase 5 (AtaCA5) (AtalphaCA5) (EC 4.2.1.1) (Alpha carbonate dehydratase 5)	Reversible hydration of carbon dioxide. {ECO:0000250}.
NOT_IN_QTL	Lus10010897	LNU	O22893	0	78.593	Galactinol synthase 1 (AtGolS1) (GolS-1) (EC 2.4.1.123)	Galactinol synthase involved in the biosynthesis of raffinose family oligosaccharides (RFOs) that function as osmoprotectants. Promotes plant stress tolerance such as heat, chilling, salinity and methylviologen (MV), a superoxide radical generating drug, by mediating raffinose accumulation, an osmoprotective substance. {ECO:0000269|PubMed:15466240, ECO:0000269|PubMed:18502973}.
NOT_IN_QTL	Lus10010897	LNU	Q9FXB2	0	77.329	Galactinol synthase 2 (AtGolS2) (GolS-2) (EC 2.4.1.123)	Galactinol synthase involved in the biosynthesis of raffinose family oligosaccharides (RFOs) that function as osmoprotectants. Promotes stress tolerance of factors such as drought, chilling, salinity and methylviologen (MV), a superoxide radical generating drug, by mediating an increase in levels of the endogenous osmoprotective compounds, galactinol and raffinose. {ECO:0000269|PubMed:11846875, E…
NOT_IN_QTL	Lus10010897	LNU	C7G304	0	80.495	Galactinol synthase 2 (GolS-2) (SlGolS2) (EC 2.4.1.123)	Galactinol synthase involved in the biosynthesis of raffinose family oligosaccharides (RFOs) that function as osmoprotectants. May promote plant stress tolerance (By similarity). {ECO:0000250}.
NOT_IN_QTL	Lus10021067	LNU	Q8VZT6	1.65e-43	56.098	Thioredoxin-like 3-2, chloroplastic (Thioredoxin WCRKC-2)	Probable thiol-disulfide oxidoreductase that may participate in various redox reactions.
NOT_IN_QTL	Lus10021067	LNU	Q9FG36	4.49e-69	63.758	Thioredoxin-like 3-1, chloroplastic (Thioredoxin WCRKC-1)	Probable thiol-disulfide oxidoreductase that may participate in various redox reactions.
NOT_IN_QTL	Lus10021067	LNU	Q6Z7L3	3.93e-48	62.791	Thioredoxin-like 3-1, chloroplastic	Probable thiol-disulfide oxidoreductase that may participate in various redox reactions.
NOT_IN_QTL	Lus10042391	LNU	P45434	2.42e-44	54.749	Translocon-associated protein subunit alpha (TRAP-alpha) (Signal sequence receptor subunit alpha) (SSR-alpha)	TRAP proteins are part of a complex whose function is to bind calcium to the ER membrane and thereby regulate the retention of ER resident proteins. May be involved in the recycling of the translocation apparatus after completion of the translocation process or may function as a membrane-bound chaperone facilitating folding of translocated proteins.
NOT_IN_QTL	Lus10042391	LNU	Q54R45	1.4e-13	32.749	Translocon-associated protein subunit alpha (TRAP-alpha) (Signal sequence receptor subunit alpha) (SSR-alpha)	TRAP proteins are part of a complex whose function is to bind calcium to the ER membrane and thereby regulate the retention of ER resident proteins. {ECO:0000250}.
NOT_IN_QTL	Lus10017583	LNU	Q9FJY7	1.24e-152	39.49	Pentatricopeptide repeat-containing protein At5g66520
NOT_IN_QTL	Lus10017583	LNU	Q9FI80	1.42e-138	35.771	Pentatricopeptide repeat-containing protein At5g48910
NOT_IN_QTL	Lus10017583	LNU	Q9FG16	2.15e-135	36.741	Pentatricopeptide repeat-containing protein At5g06540
NOT_IN_QTL	Lus10037750	HNU|LNU	Q9FGX2	1.45e-20	44.186	Basic leucine zipper 1 (AtbZIP1) (bZIP protein 1)	Transcription factor that binds to the C-box-like motif (5'-TGCTGACGTCA-3') and G-box-like motif (5'-CCACGTGGCC-3'), ABRE elements, of gene promoters involved in sugar signaling. Activated by low energy stress both at transcriptional and post-transcriptional mechanisms. Promotes dark-induced senescence and participates in the transcriptional reprogramming of amino acid metabolism during the dark-…
NOT_IN_QTL	Lus10037750	HNU|LNU	Q9LZP8	5.5e-15	38.655	bZIP transcription factor 53 (AtbZIP53)	Transcription activator that binds DNA to the C-box-like motif (5'-TGCTGACGTCA-3'), ABRE elements, G-box-like motif (5'-CCACGTGGCC-3'), DOF (5'-AAAG-3'), I-box (5'-GATAA-3'), BS1 (5'-AGCGGG-3'), MY3 (5'-CGACG-3'), 5'-CAGTGCGC-3' and 5'-ACTCAT-3' sequence in target gene promoters (PubMed:15047879, PubMed:16810321, PubMed:19531597, PubMed:21278122, PubMed:25108460). DNA-binding and subsequent trans…
NOT_IN_QTL	Lus10037750	HNU|LNU	Q9SI15	6.79e-15	38.168	bZIP transcription factor 2 (AtbZIP2) (G-box-binding factor 5) (Protein FLORAL TRANSITION AT THE MERISTEM 3)	Transcription factor that binds to specific DNA sequences in target gene promoters. BZIP2-BZIP63-KIN10 complex binds to the ETFQO promoter to up-regulate its transcription (PubMed:29348240). {ECO:0000250|UniProtKB:O65683, ECO:0000269|PubMed:29348240}.
NOT_IN_QTL	Lus10040696	LND	Q8S9H7	5.85e-117	59.425	Transcription factor DIVARICATA	Involved in the dorsovental asymmetry of flowers. Promotes ventral identity. {ECO:0000269|PubMed:11937495, ECO:0000269|PubMed:9118809}.
NOT_IN_QTL	Lus10040696	LND	Q9FNN6	1.09e-56	48.99	Transcription factor SRM1 (Myb-related protein SRM1) (Protein SALT-RELATED MYB 1)	Transcription activator that coordinates abscisic acid (ABA) biosynthesis and signaling-related genes via binding to the specific promoter motif 5'-(A/T)AACCAT-3'. Represses ABA-mediated salt (e.g. NaCl and KCl) stress tolerance. Regulates leaf shape and promotes vegetative growth. {ECO:0000269|PubMed:26243618}.
NOT_IN_QTL	Lus10040696	LND	Q8LH59	1.7e-43	45.918	Transcription factor MYBS1 (Myb-related protein S1) (OsMYBS1) (Syringolide-induced protein 1-3-1B)	Transcription activator that binds to 5'-TATCCA-3' elements in gene promoters. Derepresses strongly the sugar-repressed transcription of promoters containing SRS or 5'-TATCCA-3' elements. Functions with GAMYB to integrate diverse nutrient starvation and gibberellin (GA) signaling pathways during germination of grains. Sugar, nitrogen and phosphate starvation signals converge and interconnect with…
NOT_IN_QTL	Lus10010055	LND	Q9SN12	1.13e-71	45.57	Transcription factor MYB77 (Myb-related protein 77) (AtMYB77) (Myb-related protein R2) (AtMYBR2)	Transcription factor involved in auxin response. Functions in auxin signal transduction and modulates lateral root growth. Interacts with ARF response factors to promote auxin-responsive gene expression (PubMed:17675404). In response to auxin, binds sequence-specific motifs in the promoter of the auxin-responsive gene IAA19, and activates IAA19 transcription. The IAA19 transcription activation by…
NOT_IN_QTL	Lus10010055	LND	O23160	1.32e-75	49.481	Transcription factor MYB73 (Myb-related protein 73) (AtMYB73)	Transcription factor that functions in salt stress response. Acts as negative regulator of NHX7/SOS1 and CBL4/SOS3 induction in response to salt stress (PubMed:23809151). In response to auxin, activates the transcription of the auxin-responsive gene IAA19. The IAA19 transcription activation by MYB73 is enhanced by direct interaction between MYB73 and PYL8 (PubMed:24894996). {ECO:0000269|PubMed:23…
NOT_IN_QTL	Lus10010055	LND	Q9FDW1	5.33e-75	51.625	Transcription factor MYB44 (Myb-related protein 44) (AtMYB44) (Myb-related protein R1) (AtMYBR1)	Transcription factor (PubMed:23067202, PubMed:23603962). Represses the expression of protein phosphatases 2C in response to abscisic acid (ABA). Confers resistance to abiotic stresses dependent of ABA (PubMed:18162593, PubMed:9678577). In response to auxin, activates the transcription of the auxin-responsive gene IAA19. The IAA19 transcription activation by MYB44 is enhanced by direct interaction…
NOT_IN_QTL	Lus10034036	LNU	P0DO21	4.14e-99	43.678	Probable aspartic proteinase GIP2 (EC 3.4.23.-) (Glucanase inhibitor protein 2) (NbGIP2)	Involved in plant defense against Phytophtora parasitica (PubMed:28082413). Contributes positively to Nicotiana resistance against P.parasitica (PubMed:28082413). Binds the P.parasitica xyloglucanase XEG1 and inhibits its cell wall degrading enzyme activity and its contribution as P.parasitica virulence factor (PubMed:28082413). XEG1 acts as an important virulence factor during P.parasitica infec…
NOT_IN_QTL	Lus10034036	LNU	Q9FSH9	3.1e-59	33.7	Gamma conglutin 1 (Conglutin gamma 32) (allergen Lup a gamma-conglutin) [Cleaved into: Gamma conglutin 1 beta subunit (Gamma conglutin 1 17 kDa subunit) (Gamma conglutin 1 small subunit); Gamma conglutin 1 alpha subunit (Gamma conglutin 1 29 kDa subunit) (Gamma conglutin 1 large subunit)]	Sulfur-rich seed storage protein that remains undegraded at germination (PubMed:11406286). The uncleaved form exhibits some inhibitory activity against GH11 xylanase from T.longibrachiatum, more at pH 7 than at pH 5.3, but not against GH12 xyloglucan-specific endoglucanase (XEG) from A.aculeatus (PubMed:26741537). Binds to model phospholipid membranes containing dimyristoyl phosphatidylglycerol (…
NOT_IN_QTL	Lus10034036	LNU	Q42369	5.04e-59	33.113	Gamma conglutin 1 (Conglutin gamma) (allergen Lup an gamma-conglutin) [Cleaved into: Gamma conglutin 1 beta subunit (Gamma conglutin 1 small subunit); Gamma conglutin 1 alpha subunit (Gamma conglutin 1 large subunit)]	Sulfur-rich seed storage protein that remains undegraded at germination. {ECO:0000250|UniProtKB:Q9FSH9}.
NOT_IN_QTL	Lus10005948	LNU	A2Y075	1.41e-17	77.273	Hydrophobic protein LTI6B (Low temperature-induced protein 6B)	Plays a role in the regulation of membrane potential. Could mediate a proton leak (By similarity). {ECO:0000250}.
NOT_IN_QTL	Lus10005948	LNU	Q0DKW8	1.41e-17	77.273	Hydrophobic protein LTI6B (Low temperature-induced protein 6B)	Plays a role in the regulation of membrane potential. Could mediate a proton leak (By similarity). {ECO:0000250}.
NOT_IN_QTL	Lus10005948	LNU	Q8H5T6	2.84e-19	78.261	Hydrophobic protein LTI6A (Low temperature-induced protein 6A)	Plays a role in the regulation of membrane potential. Could mediate a proton leak (By similarity). {ECO:0000250}.
NOT_IN_QTL	Lus10042433	LND	Q94FT4	8.29e-54	31.263	Salutaridinol 7-O-acetyltransferase (salAT) (EC 2.3.1.150)	Involved in biosynthesis of morphinan-type benzylisoquinoline alkaloids. Catalyzes the conversion of the phenanthrene alkaloid salutaridinol to salutaridinol-7-O-acetate, the immediate precursor of thebaine along the morphine biosynthetic pathway. Conversion of 7-O-acetylsalutaridinol into thebaine is spontaneous. {ECO:0000269|PubMed:11404355}.
NOT_IN_QTL	Lus10042433	LND	Q9FI40	9.05e-55	32.826	BAHD acyltransferase At5g47980 (EC 2.3.1.-)	Probably involved in the modification of desaturated thalian-diol.
NOT_IN_QTL	Lus10042433	LND	A0A2P1GIW7	6.49e-51	30.909	Stemmadenine O-acetyltransferase (CrSAT) (EC 1.7.1.-)	Component of iboga and aspidosperma monoterpenoid indole alkaloids (MIAs, e.g. tabersonine and catharanthine) biosynthesis pathway from 19E-geissoschizine. Acetyltransferase that catalyzes the formation of O-acetylstemmadenine from stemmadenine. {ECO:0000269|PubMed:29511102}.
NOT_IN_QTL	Lus10012461	LNU	F4I2N7	1.31e-144	53.95	Receptor-like protein kinase 7 (EC 2.7.11.1)	Plays a role in pattern-triggered immunity (PTI) signaling induced by pathogen-associated molecular patterns (PAMPs). Acts as a receptor for PIP1 defense peptide. PIP1 is an endogenous secreted peptide that acts as elicitor of immune response and positive regulator of defense response (PubMed:25188390). Involved in the control of seed germination speed, in tolerance to oxidative stress and in mai…
NOT_IN_QTL	Lus10012461	LNU	Q9C7T7	2.98e-84	39.08	Receptor protein-tyrosine kinase CEPR2 (EC 2.7.10.1) (Protein C-TERMINALLY ENCODED PEPTIDE RECEPTOR 2)	Receptor kinase involved in the perception of C-terminally encoded plant signaling peptide (CEP) and subsequent regulation of root and shoot development. Together with CEPR1, mediates systemic nitrogen (N)-demand signaling upon the perception of root-derived peptides (e.g. CEP1) via the up-regulation of genes involved in N uptake and assimilation pathways. {ECO:0000269|PubMed:25324386}.
NOT_IN_QTL	Lus10012461	LNU	Q9LJM4	1.41e-145	52.027	Receptor-like protein kinase HAIKU2 (EC 2.7.11.1)	Modulates the seed size by negatively regulating the cellularization of syncytial endosperm. {ECO:0000269|PubMed:12692325, ECO:0000269|PubMed:16293693}.
NOT_IN_QTL	Lus10012820	LNU	Q9SX68	9.61e-17	34.921	50S ribosomal protein L18, chloroplastic (CL18)	Binds 5S rRNA, forms part of the central protuberance of the 50S subunit. {ECO:0000250}.
NOT_IN_QTL	Lus10012820	LNU	P82195	1.83e-19	33.813	50S ribosomal protein L18, chloroplastic (CL18) (Chloroplastic large ribosomal subunit protein uL18c)	Component of the chloroplast ribosome (chloro-ribosome), a dedicated translation machinery responsible for the synthesis of chloroplast genome-encoded proteins, including proteins of the transcription and translation machinery and components of the photosynthetic apparatus. {ECO:0000305|PubMed:10874046, ECO:0000305|PubMed:28007896}.
NOT_IN_QTL	Lus10012820	LNU	B7KI02	1.22e-16	39.45	50S ribosomal protein L18	This is one of the proteins that binds and probably mediates the attachment of the 5S RNA into the large ribosomal subunit, where it forms part of the central protuberance. {ECO:0000255|HAMAP-Rule:MF_01337}.
NOT_IN_QTL	Lus10027146	LNU	Q8S9L6	3.08e-125	37.536	Cysteine-rich receptor-like protein kinase 29 (Cysteine-rich RLK29) (EC 2.7.11.-)
NOT_IN_QTL	Lus10027146	LNU	Q9C5S9	8.36e-131	39.21	Cysteine-rich receptor-like protein kinase 6 (Cysteine-rich RLK6) (EC 2.7.11.-) (Receptor-like protein kinase 5)
NOT_IN_QTL	Lus10027146	LNU	Q8W4G6	4.09e-127	38.636	Cysteine-rich receptor-like protein kinase 15 (Cysteine-rich RLK15) (EC 2.7.11.-)
NOT_IN_QTL	Lus10037175	LNU	B8AX53	1.26e-18	65.517	Zinc-finger homeodomain protein 6	Putative transcription factor. {ECO:0000250}.
NOT_IN_QTL	Lus10037175	LNU	Q9SEZ1	4.79e-19	58.462	Zinc-finger homeodomain protein 11 (AtZHD11) (Transcription factor HB29) (AtHB-29) (Zinc finger homeodomain transcription factor 1)	Transcription factor involved in the up-regulation of several stress-inducible genes. Acts as a transcriptional activator by interacting with MED25 and NAC proteins. Involved in increased drought tolerance. {ECO:0000269|PubMed:16428600, ECO:0000269|PubMed:17233795}.
NOT_IN_QTL	Lus10037175	LNU	Q9FRL5	8.88e-19	60.606	Zinc-finger homeodomain protein 5 (AtZHD5) (Homeobox protein 33) (AtHB-33)	Putative transcription factor. Binds DNA at 5'-ATTA-3' consensus promoter regions. Regulates floral architecture and leaf development. Regulators in the abscisic acid (ABA) signal pathway that confers sensitivity to ABA in an ARF2-dependent manner. {ECO:0000269|PubMed:16428600, ECO:0000269|PubMed:21059647, ECO:0000269|PubMed:21779177}.
NOT_IN_QTL	Lus10018578	HNU|LNU	O65665	2.71e-31	78.571	Ethylene-responsive transcription factor ERF060	Probably acts as a transcriptional activator. Binds to the GCC-box pathogenesis-related promoter element. May be involved in the regulation of gene expression by stress factors and by components of stress signal transduction pathways (By similarity). {ECO:0000250}.
NOT_IN_QTL	Lus10018578	HNU|LNU	Q9M0J3	8.54e-43	44.55	Ethylene-responsive transcription factor ERF054 (Transcription factor QRAP2)	Probably acts as a transcriptional activator. Binds to the GCC-box pathogenesis-related promoter element. May be involved in the regulation of gene expression by stress factors and by components of stress signal transduction pathways (By similarity). {ECO:0000250}.
NOT_IN_QTL	Lus10018578	HNU|LNU	Q9SKT1	2.5e-46	49.083	Ethylene-responsive transcription factor ERF053 (AtERF53)	Transcriptional activator involved in abiotic stress tolerance. Can directly regulate stress-related gene expression by binding to the DNA sequence 5'-[AG]CCGAC-3' (DRE element) of their promoter region. Involved in the regulation of stomatal closure movement under drought stress (PubMed:23625358). Acts as a positive regulator of drought stress response (PubMed:22095047). {ECO:0000269|PubMed:2209…
NOT_IN_QTL	Lus10028430	HND	Q6NXW6	3.99e-41	29.956	Cell cycle checkpoint protein RAD17	Essential for sustained cell growth, maintenance of chromosomal stability, and ATR-dependent checkpoint activation upon DNA damage. Has a weak ATPase activity required for binding to chromatin. Participates in the recruitment of the RAD1-RAD9-HUS1 complex and RHNO1 onto chromatin, and in CHEK1 activation. May also serve as a sensor of DNA replication progression, and may be involved in homologous…
NOT_IN_QTL	Lus10028430	HND	Q9XT62	2.33e-40	29.12	Cell cycle checkpoint protein RAD17	Essential for sustained cell growth, maintenance of chromosomal stability, and ATR-dependent checkpoint activation upon DNA damage. Has a weak ATPase activity required for binding to chromatin. Participates in the recruitment of the RAD1-RAD9-HUS1 complex and RHNO1 onto chromatin, and in CHEK1 activation. May also serve as a sensor of DNA replication progression, and may be involved in homologous…
NOT_IN_QTL	Lus10028430	HND	Q9MBA3	1.21e-180	54.004	Cell cycle checkpoint protein RAD17 (AtRAD17) (Radiation-sensitive protein 17)	Seems to be involved in regulation of DNA repair correlated to non-homologous double strand breaks (DSBs) repair. In vitro, involved in rapid but not in slow DSB repair mechanism. Required for effective immune responses that involve activation of DNA damage responses (PubMed:24207055). {ECO:0000269|PubMed:15165187, ECO:0000269|PubMed:24207055}.
NOT_IN_QTL	Lus10006346	LNU	Q9FZ70	3.26e-30	28.706	F-box/FBD/LRR-repeat protein At1g13570
NOT_IN_QTL	Lus10001404	LNU	Q8LBW2	1.26e-79	44.807	OVARIAN TUMOR DOMAIN-containing deubiquitinating enzyme 9 (OTU domain-containing protein 9) (EC 3.4.19.12) (Deubiquitinating enzyme OTU9)	Hydrolase that can remove conjugated ubiquitin from proteins in vitro and may therefore play an important regulatory role at the level of protein turnover by preventing degradation (Probable). Cysteine protease with a preference for 'Lys-63' and 'Lys-48' -linked ubiquitin (UB) tetramers as substrates (PubMed:24659992). Cleaves also RUB-GST fusion (PubMed:24659992). {ECO:0000269|PubMed:24659992, E…
NOT_IN_QTL	Lus10001404	LNU	Q9SGA5	1.82e-78	57.513	OVARIAN TUMOR DOMAIN-containing deubiquitinating enzyme 12 (OTU domain-containing protein 12) (EC 3.4.19.12) (Deubiquitinating enzyme OTU12)	Hydrolase that can remove conjugated ubiquitin from proteins in vitro and may therefore play an important regulatory role at the level of protein turnover by preventing degradation (Probable). Inactive cysteine protease (PubMed:24659992). {ECO:0000269|PubMed:24659992, ECO:0000305|PubMed:24659992}.
NOT_IN_QTL	Lus10001404	LNU	Q9LZF7	3.67e-94	56.14	OVARIAN TUMOR DOMAIN-containing deubiquitinating enzyme 10 (OTU domain-containing protein 10) (EC 3.4.19.12) (Deubiquitinating enzyme OTU10)	Hydrolase that can remove conjugated ubiquitin from proteins in vitro and may therefore play an important regulatory role at the level of protein turnover by preventing degradation (Probable). Cysteine protease with a preference for 'Lys-63' over 'Lys-48' over 'Met-1' -linked ubiquitin (UB) tetramers as substrates (PubMed:24659992). Cleaves also RUB-GST fusion (PubMed:24659992). {ECO:0000269|PubM…
NOT_IN_QTL	Lus10026421	LNU	Q8GWL2	1.3e-44	52.542	Protein LURP-one-related 7	Might be related to the phospholipid scramblase and tubby-like superfamily of membrane tethered transcription factors. {ECO:0000250}.
NOT_IN_QTL	Lus10026421	LNU	Q9SF24	7.33e-15	27.976	Protein LURP-one-related 10	Might be related to the phospholipid scramblase and tubby-like superfamily of membrane tethered transcription factors. {ECO:0000250}.
NOT_IN_QTL	Lus10026421	LNU	Q9LZX1	9.04e-21	28.994	Protein LURP-one-related 15	Might be related to the phospholipid scramblase and tubby-like superfamily of membrane tethered transcription factors. {ECO:0000269|PubMed:19010806}.
NOT_IN_QTL	Lus10010043	LNU	O22174	1.59e-50	60	Ethylene-responsive transcription factor ERF008	Probably acts as a transcriptional activator. Binds to the GCC-box pathogenesis-related promoter element. May be involved in the regulation of gene expression by stress factors and by components of stress signal transduction pathways (By similarity). {ECO:0000250}.
NOT_IN_QTL	Lus10010043	LNU	Q9SNE1	2.59e-49	60.741	Ethylene-responsive transcription factor ERF011	Probably acts as a transcriptional activator. Binds to the GCC-box pathogenesis-related promoter element. May be involved in the regulation of gene expression by stress factors and by components of stress signal transduction pathways (By similarity). {ECO:0000250}.
NOT_IN_QTL	Lus10010043	LNU	Q9FH94	1.1e-47	51.829	Ethylene-responsive transcription factor ERF010	Probably acts as a transcriptional activator. Binds to the GCC-box pathogenesis-related promoter element. May be involved in the regulation of gene expression by stress factors and by components of stress signal transduction pathways (By similarity). {ECO:0000250}.
NOT_IN_QTL	Lus10013415	LNU	A2XL32	0	71.362	Probable ethylene response sensor 1 (OS-ERS1) (EC 2.7.13.3) (Ethylene response factor 1)	Ethylene receptor related to bacterial two-component regulators. Acts as a redundant negative regulator of ethylene signaling. {ECO:0000250|UniProtKB:P49333}.
NOT_IN_QTL	Lus10013415	LNU	Q53RH0	0	71.362	Probable ethylene response sensor 1 (OsERS1) (EC 2.7.13.3) (Ethylene response factor 1)	Ethylene receptor related to bacterial two-component regulators. Acts as a redundant negative regulator of ethylene signaling. {ECO:0000250|UniProtKB:P49333}.
NOT_IN_QTL	Lus10013415	LNU	Q9ZWL6	0	76.15	Ethylene receptor (EC 2.7.13.3) (PE-ETR1)	May act early in the ethylene signal transduction pathway, possibly as an ethylene receptor, or as a regulator of the pathway. {ECO:0000250}.
NOT_IN_QTL	Lus10031096	LNU	Q9FH57	1.38e-38	84.286	GATA transcription factor 5	Transcriptional activator that specifically binds 5'-GATA-3' or 5'-GAT-3' motifs within gene promoters. May be involved in the regulation of some light-responsive genes (By similarity). {ECO:0000250}.
NOT_IN_QTL	Lus10031096	LNU	Q8L4M6	4.77e-37	71.91	GATA transcription factor 3 (AtGATA-3)	Transcriptional activator that specifically binds 5'-GATA-3' or 5'-GAT-3' motifs within gene promoters. May be involved in the regulation of some light-responsive genes. {ECO:0000269|PubMed:12139008}.
NOT_IN_QTL	Lus10031096	LNU	O65515	2.06e-36	77.778	GATA transcription factor 7	Transcriptional activator that specifically binds 5'-GATA-3' or 5'-GAT-3' motifs within gene promoters. May be involved in the regulation of some light-responsive genes (By similarity). {ECO:0000250}.
NOT_IN_QTL	Lus10012804	LNU	Q9LIR6	6.59e-113	41.284	Beta-amylase 1, chloroplastic (EC 3.2.1.2) (1,4-alpha-D-glucan maltohydrolase) (Beta-amylase 7) (Thioredoxin-regulated beta-amylase) (TR-BAMY)	Beta-amylase activity. Can use p-nitrophenyl maltopentaoside (PNPG5) as substrate only in reduced form. Can play a minor role in the starch degradation and maltose metabolism in chloroplasts during the night. More active on phosphorylated glucan. Interacts directly with starch or other alpha-1,4-glucan. {ECO:0000269|PubMed:17631522, ECO:0000269|PubMed:18390594, ECO:0000269|PubMed:19664588}.
NOT_IN_QTL	Lus10012804	LNU	Q10RZ1	3.09e-112	40.741	Beta-amylase 2, chloroplastic (OsBamy2) (EC 3.2.1.2) (4-alpha-D-glucan maltohydrolase)	Possesses beta-amylase activity in vitro (PubMed:21512221). May be involved in cold resistance by mediating the accumulation of maltose upon freezing stress, thus contributing to the protection of membranes (Probable). {ECO:0000269|PubMed:21512221, ECO:0000305}.
NOT_IN_QTL	Lus10012804	LNU	Q8VYW2	0	53.506	Inactive beta-amylase 9 (1,4-alpha-D-glucan maltohydrolase) (Inactive beta-amylase 3)
NOT_IN_QTL	Lus10010238	LND	Q9SN12	1.84e-63	69.697	Transcription factor MYB77 (Myb-related protein 77) (AtMYB77) (Myb-related protein R2) (AtMYBR2)	Transcription factor involved in auxin response. Functions in auxin signal transduction and modulates lateral root growth. Interacts with ARF response factors to promote auxin-responsive gene expression (PubMed:17675404). In response to auxin, binds sequence-specific motifs in the promoter of the auxin-responsive gene IAA19, and activates IAA19 transcription. The IAA19 transcription activation by…
NOT_IN_QTL	Lus10010238	LND	O23160	2.82e-68	70.861	Transcription factor MYB73 (Myb-related protein 73) (AtMYB73)	Transcription factor that functions in salt stress response. Acts as negative regulator of NHX7/SOS1 and CBL4/SOS3 induction in response to salt stress (PubMed:23809151). In response to auxin, activates the transcription of the auxin-responsive gene IAA19. The IAA19 transcription activation by MYB73 is enhanced by direct interaction between MYB73 and PYL8 (PubMed:24894996). {ECO:0000269|PubMed:23…
NOT_IN_QTL	Lus10010238	LND	Q9FDW1	1.14e-70	50.658	Transcription factor MYB44 (Myb-related protein 44) (AtMYB44) (Myb-related protein R1) (AtMYBR1)	Transcription factor (PubMed:23067202, PubMed:23603962). Represses the expression of protein phosphatases 2C in response to abscisic acid (ABA). Confers resistance to abiotic stresses dependent of ABA (PubMed:18162593, PubMed:9678577). In response to auxin, activates the transcription of the auxin-responsive gene IAA19. The IAA19 transcription activation by MYB44 is enhanced by direct interaction…
NOT_IN_QTL	Lus10040274	LNU	Q9LHS8	2.56e-36	66.292	LOB domain-containing protein 33 (ASYMMETRIC LEAVES 2-like protein 24) (AS2-like protein 24)
NOT_IN_QTL	Lus10040274	LNU	Q9M2J7	1.39e-33	63.636	LOB domain-containing protein 29 (ASYMMETRIC LEAVES 2-like protein 16) (AS2-like protein 16)	Involved in lateral root formation. Regulated by the transcriptional activators ARF7 and ARF19. {ECO:0000269|PubMed:17259263}.
NOT_IN_QTL	Lus10040274	LNU	O22131	2.59e-32	63.636	LOB domain-containing protein 18 (ASYMMETRIC LEAVES 2-like protein 20) (AS2-like protein 20)	Involved in the positive regulation of tracheary element (TE) differentiation. Involved in a positive feedback loop that maintains or promotes NAC030/VND7 expression that regulates TE differentiation-related genes (PubMed:19088331). Functions in the initiation and emergence of lateral roots, in conjunction with LBD16, downstream of ARF7 and ARF19 (PubMed:19717544, PubMed:23749813). Transcriptiona…
NOT_IN_QTL	Lus10036038	LNU	O81020	1.94e-146	72.161	Non-specific phospholipase C2 (EC 3.1.-.-)
NOT_IN_QTL	Lus10036038	LNU	Q8H965	2.53e-118	63.504	Non-specific phospholipase C6 (EC 3.1.-.-)
NOT_IN_QTL	Lus10036038	LNU	Q8L7Y9	4.08e-126	64.085	Non-specific phospholipase C1 (EC 3.1.-.-)
NOT_IN_QTL	Lus10012062	LNU	Q96K19	3e-16	24.49	E3 ubiquitin-protein ligase RNF170 (EC 2.3.2.27) (Putative LAG1-interacting protein) (RING finger protein 170) (RING-type E3 ubiquitin transferase RNF170)	E3 ubiquitin-protein ligase that plays an essential role in stimulus-induced inositol 1,4,5-trisphosphate receptor type 1 (ITPR1) ubiquitination and degradation via the endoplasmic reticulum-associated degradation (ERAD) pathway. Also involved in ITPR1 turnover in resting cells. {ECO:0000269|PubMed:21610068}.
NOT_IN_QTL	Lus10012062	LNU	F1MK05	9.81e-17	25.17	E3 ubiquitin-protein ligase RNF170 (EC 2.3.2.27) (RING finger protein 170) (RING-type E3 ubiquitin transferase RNF170)	E3 ubiquitin-protein ligase. Plays an essential role in stimulus-induced inositol 1,4,5-trisphosphate receptor type 1 (ITPR1) ubiquitination and degradation via the endoplasmic reticulum-associated degradation (ERAD) pathway. Also involved in ITPR1 turnover in resting cells. {ECO:0000250|UniProtKB:Q96K19}.
NOT_IN_QTL	Lus10012062	LNU	Q7SZN2	6.48e-16	25.49	E3 ubiquitin-protein ligase RNF170 (EC 2.3.2.27) (RING finger protein 170) (RING-type E3 ubiquitin transferase RNF170)	E3 ubiquitin-protein ligase that plays an essential role in stimulus-induced inositol 1,4,5-trisphosphate receptor (ITPR) ubiquitination and degradation via the endoplasmic reticulum-associated degradation (ERAD) pathway. Also involved in ITPR turnover in resting cells. {ECO:0000250|UniProtKB:Q96K19}.
NOT_IN_QTL	Lus10032820	LNU	F4IBB2	2.62e-68	43.58	Phosphoglycerate mutase-like protein 2	May play a role in carbohydrates metabolism. {ECO:0000250|UniProtKB:Q9MAA2}.
NOT_IN_QTL	Lus10032820	LNU	Q8GY96	1.09e-75	50	Phosphoglycerate mutase-like protein (AtPGM)	May play a role in carbohydrates metabolism. {ECO:0000250|UniProtKB:Q9MAA2}.
NOT_IN_QTL	Lus10032820	LNU	Q9FGF0	9.22e-76	51.316	Phosphoglycerate mutase-like protein 1	May play a role in carbohydrates metabolism. {ECO:0000250|UniProtKB:Q9MAA2}.
NOT_IN_QTL	Lus10006820	LNU	Q9ZUZ3	2.32e-13	35.556	Auxin-responsive protein SAUR32 (Protein ABOLISHED APICAL HOOK MAINTENANCE 1) (Protein SMALL AUXIN UP RNA 32)	May play a role in the apical hook development (Ref.6). {ECO:0000269|Ref.6}.
NOT_IN_QTL	Lus10021064	LNU	P46665	1.01e-79	79.874	Homeobox-leucine zipper protein HAT14 (Homeodomain-leucine zipper protein HAT14) (HD-ZIP protein 14)	Probable transcription factor. {ECO:0000250}.
NOT_IN_QTL	Lus10021064	LNU	A2Z1U1	1.18e-76	71.134	Homeobox-leucine zipper protein HOX11 (HD-ZIP protein HOX11) (Homeodomain transcription factor HOX11) (OsHox11)	Probable transcription factor. {ECO:0000250}.
NOT_IN_QTL	Lus10021064	LNU	A2YW03	2.29e-75	87.786	Homeobox-leucine zipper protein HOX27 (HD-ZIP protein HOX27) (Homeodomain transcription factor HOX27) (OsHox27)	Probable transcription factor. {ECO:0000250}.
NOT_IN_QTL	Lus10030615	LNU	Q9ZUC1	4.14e-170	80.635	NADPH-dependent alkenal/one oxidoreductase, chloroplastic (AtAOR) (EC 1.3.1.-)	Reduces the double bond in short-chain unsaturated carbonyls (PubMed:21169366). Acts preferentially on alpha,beta-unsaturated ketones rather on alpha,beta-unsaturated aldehydes (PubMed:21169366). Has no activity with (E)-2-hexenal and (E)-2-pentenal (PubMed:21169366). Contributes to detoxify stromal reactive carbonyls produced under oxidative stress (PubMed:22575657). {ECO:0000269|PubMed:21169366…
NOT_IN_QTL	Lus10030615	LNU	Q84V25	4.29e-137	69.782	2-methylene-furan-3-one reductase (EC 1.3.1.105) (Enone oxidoreductase) (FaEO) (Quinone oxidoreductase) (FaQR)	Enone oxidoreductase involved in the biosynthesis of 4-hydroxy-2,5-dimethyl-3(2H)-furanone (HDMF or furaneol), the key flavor compound in strawberries. Can use both NADH and NADPH as the electron donor. {ECO:0000269|PubMed:16517758, ECO:0000269|PubMed:17636940}.
NOT_IN_QTL	Lus10030615	LNU	K4BW79	5.05e-165	81.366	2-methylene-furan-3-one reductase (EC 1.3.1.105) (Enone oxidoreductase) (SlEO)	Enone oxidoreductase involved in the biosynthesis of 4-hydroxy-2,5-dimethyl-3(2H)-furanone (HDMF or furaneol). Can use both NADH and NADPH as the electron donor. {ECO:0000269|PubMed:16517758}.
NOT_IN_QTL	Lus10035402	LND	P17569	0	71.93	Nitrate reductase [NADH] (NR) (EC 1.7.1.1)	Nitrate reductase is a key enzyme involved in the first step of nitrate assimilation in plants, fungi and bacteria.
NOT_IN_QTL	Lus10035402	LND	P11832	0	69.906	Nitrate reductase [NADH] 1 (NR1) (EC 1.7.1.1)	Nitrate reductase is a key enzyme involved in the first step of nitrate assimilation in plants, fungi and bacteria.
NOT_IN_QTL	Lus10035402	LND	P36859	0	72.673	Nitrate reductase [NADH] (NR) (EC 1.7.1.1)	Nitrate reductase is a key enzyme involved in the first step of nitrate assimilation in plants, fungi and bacteria.
NOT_IN_QTL	Lus10004037	HND|LND	P51119	0	90.169	Glutamine synthetase cytosolic isozyme 2 (EC 6.3.1.2) (Glutamate--ammonia ligase)
NOT_IN_QTL	Lus10004037	HND|LND	P51118	0	89.045	Glutamine synthetase cytosolic isozyme 1 (EC 6.3.1.2) (Glutamate--ammonia ligase)
NOT_IN_QTL	Lus10004037	HND|LND	P32289	0	88.764	Glutamine synthetase nodule isozyme (GS) (EC 6.3.1.2) (Glutamate--ammonia ligase)
NOT_IN_QTL	Lus10017882	LNU	Q8LDR0	1.72e-47	42.629	Dof zinc finger protein DOF5.4 (AtDOF5.4) (OBF-binding protein 4)	Transcription factor that binds specifically to a 5'-AA[AG]G-3' consensus core sequence. Enhances the DNA binding of OBF transcription factors to OCS elements (By similarity). {ECO:0000250}.
NOT_IN_QTL	Lus10017882	LNU	Q6Z345	2.17e-31	85.246	Dof zinc finger protein 4 (OsDof4)	Transcription factor that may transactivate seed storage protein genes in developing seeds. {ECO:0000250|UniProtKB:Q6K537}.
NOT_IN_QTL	Lus10017882	LNU	Q84TE9	5.99e-30	66.667	Dof zinc finger protein DOF5.3 (AtDOF5.3) (Protein PHLOEM EARLY DOF TMO6) (Protein TARGET OF MONOPTEROS 6) (Protein TARGET OF MP 6)	Transcription factor that binds specifically to a 5'-AA[AG]G-3' consensus core sequence (By similarity). The PEAR proteins (e.g. DOF2.4, DOF5.1, DOF3.2, DOF1.1, DOF5.6 and DOF5.3) activate gene expression that promotes radial growth of protophloem sieve elements (PubMed:30626969). {ECO:0000250|UniProtKB:Q9M2U1, ECO:0000269|PubMed:30626969}.
NOT_IN_QTL	Lus10004387	LNU	Q9SRM3	1.08e-173	66.201	Jasmonate-induced oxygenase 1 (EC 1.14.11.-) (2-oxoglutarate-dependent dioxygenase JOX1) (Jasmonic acid oxidase 1)	2-oxoglutarate-dependent dioxygenase involved in the oxidation of jasmonate (JA), a stress-induced phytohormone synthesized in response to attack by pathogens and herbivores, which triggers the activation of defense responses via the JA-mediated signaling pathway (PubMed:28559313). Converts JA to 12-hydroxyjasmonate (12OH-JA), an inactive form of JA (PubMed:28559313). Prevents over-accumulation o…
NOT_IN_QTL	Lus10004387	LNU	Q9FFF6	1.87e-171	65.363	Jasmonate-induced oxygenase 2 (EC 1.14.11.-) (2-oxoglutarate-dependent dioxygenase JOX2) (Jasmonic acid oxidase 2)	2-oxoglutarate-dependent dioxygenase involved in the oxidation of jasmonate (JA), a stress-induced phytohormone synthesized in response to attack by pathogens and herbivores, which triggers the activation of defense responses via the JA-mediated signaling pathway (PubMed:28760569, PubMed:28559313). Converts JA to 12-hydroxyjasmonate (12OH-JA), an inactive form of JA (PubMed:28760569, PubMed:28559…
NOT_IN_QTL	Lus10004387	LNU	Q9LY48	1.71e-160	61.219	Jasmonate-induced oxygenase 3 (EC 1.14.11.-) (2-oxoglutarate-dependent dioxygenase JOX3) (Jasmonic acid oxidase 3) (Protein JASMONATE-REGULATED GENE 21)	2-oxoglutarate-dependent dioxygenase involved in the oxidation of jasmonate (JA), a stress-induced phytohormone synthesized in response to attack by pathogens and herbivores, which triggers the activation of defense responses via the JA-mediated signaling pathway (PubMed:28760569, PubMed:28559313). Converts JA to 12-hydroxyjasmonate (12OH-JA), an inactive form of JA (PubMed:28760569, PubMed:28559…
NOT_IN_QTL	Lus10004577	LNU	Q1G3Q4	2.27e-37	48.889	Protein RGF1 INDUCIBLE TRANSCRIPTION FACTOR 1	Probable transcription factor that plays a central role in mediating RGF1 hormone peptide signaling leading to the production of reactive oxygen species (ROS) in roots to modulate meristem size and root growth, probably via oxidative post-translational modification of the transcription factor PLETHORA (e.g. PLT1 and PLT2). {ECO:0000269|PubMed:31801996}.
NOT_IN_QTL	Lus10030815	LND	B9S2H4	0	59.694	Glycosyltransferase family 92 protein RCOM_0530710 (EC 2.4.1.-)
NOT_IN_QTL	Lus10030815	LND	Q94K98	0	57.115	Glycosyltransferase family 92 protein At1g27200 (EC 2.4.1.-)
NOT_IN_QTL	Lus10030815	LND	B9SLR1	1.54e-154	44.81	Glycosyltransferase family 92 protein RCOM_0530710 (EC 2.4.1.-)
NOT_IN_QTL	Lus10014967	HND	O03982	7.77e-16	65.455	Heavy metal-associated isoprenylated plant protein 39 (AtHIP39)	Probable heavy-metal-binding protein. {ECO:0000250|UniProtKB:Q9LZF1}.
NOT_IN_QTL	Lus10029849	LNU	O22267	8.01e-126	31.52	Histidine kinase CKI1 (EC 2.7.13.3) (Protein CYTOKININ-INDEPENDENT 1)	Essential protein. Functions as a histidine kinase and transmits the stress signal to a downstream MAPK cascade. This protein undergoes an ATP-dependent autophosphorylation at a conserved histidine residue in the kinase core, and a phosphoryl group is then transferred to a conserved aspartate residue in the receiver domain. Required for the development of megagametophyte in female gametophyte (em…
NOT_IN_QTL	Lus10029849	LNU	A2YA15	7.18e-86	33.755	Probable histidine kinase 2 (OsHK2) (EC 2.7.13.3)	Cytokinin receptor related to bacterial two-component regulators. Functions as a histidine kinase and transmits the stress signal to a downstream MAPK cascade. {ECO:0000250|UniProtKB:A1A698}.
NOT_IN_QTL	Lus10029849	LNU	Q5SML4	7.18e-86	33.755	Probable histidine kinase 2 (OsHK2) (EC 2.7.13.3)	Cytokinin receptor related to bacterial two-component regulators. Functions as a histidine kinase and transmits the stress signal to a downstream MAPK cascade. {ECO:0000250|UniProtKB:A1A698}.
NOT_IN_QTL	Lus10012824	LNU	F4JE35	1.52e-96	45.363	Amino acid transporter AVT1B (AtAvt1B)
NOT_IN_QTL	Lus10012824	LNU	Q9LXF8	5.17e-120	51.244	Amino acid transporter AVT1J (AtAvt1J)
NOT_IN_QTL	Lus10012824	LNU	F4J1Q9	6.06e-123	50.62	Amino acid transporter AVT1I (AtAvt1I)
NOT_IN_QTL	Lus10037559	LNU	Q6Q2C2	9.45e-31	29.245	Bifunctional epoxide hydrolase 2 [Includes: Cytosolic epoxide hydrolase 2 (CEH) (EC 3.3.2.10) (Epoxide hydratase) (Soluble epoxide hydrolase) (SEH); Lipid-phosphate phosphatase (EC 3.1.3.76)]	Bifunctional enzyme. The C-terminal domain has epoxide hydrolase activity and acts on epoxides (alkene oxides, oxiranes) and arene oxides. Plays a role in xenobiotic metabolism by degrading potentially toxic epoxides (By similarity). Also determines steady-state levels of physiological mediators (PubMed:15308618). The N-terminal domain has lipid phosphatase activity, with the highest activity tow…
NOT_IN_QTL	Lus10037559	LNU	I6YGS0	1.82e-32	32.099	Epoxide hydrolase A (EHB) (EC 3.3.2.10) (Epoxide hydrolase EphA)	Could be involved in detoxification of extraneous host-cell epoxides. Catalyzes the hydrolysis of epoxide-containing substrates. {ECO:0000305|PubMed:16511284}.
NOT_IN_QTL	Lus10037559	LNU	P80299	9.04e-29	29.907	Bifunctional epoxide hydrolase 2 [Includes: Cytosolic epoxide hydrolase 2 (CEH) (EC 3.3.2.10) (Epoxide hydratase) (Soluble epoxide hydrolase) (SEH); Lipid-phosphate phosphatase (EC 3.1.3.76)]	Bifunctional enzyme (PubMed:8626766, PubMed:12574508). The C-terminal domain has epoxide hydrolase activity and acts on epoxides (alkene oxides, oxiranes) and arene oxides (PubMed:8626766). Plays a role in xenobiotic metabolism by degrading potentially toxic epoxides (PubMed:8626766). Also determines steady-state levels of physiological mediators (By similarity). The N-terminal domain has lipid p…
NOT_IN_QTL	Lus10032261	LND	Q39176	7.37e-40	79.012	Lipid transfer protein EARLI 1 (Protein EARLY ARABIDOPSIS ALUMINUM INDUCED 1) (pEARLI1)	Probable lipid transfer protein (LTP). May improve freezing survival. Seems to control the flowering process and lignin synthesis. Has an auxiliary role for germinability and early seedling development under low temperature and salt stress conditions, probably in an abscisic acid- (ABA) dependent manner. Confers resistance to Botrytis cinerea and exhibits anti-fungal activity, at least against S.…
NOT_IN_QTL	Lus10032261	LND	Q9SU35	2.97e-38	76.543	pEARLI1-like lipid transfer protein 1 (Protein AZELAIC ACID INDUCED 1)	Probable lipid transfer protein (LTP). Seems to control the flowering process and lignin synthesis. Together with DIR1, required for glycerol-3-phosphate- (G3P) and azelaic acid- (AA) induced systemic acquired resistance (SAR). Component of plant systemic immunity involved in priming defenses in a AA-dependent manner, by modulating production and/or translocation of a mobile signal(s) during SAR.…
NOT_IN_QTL	Lus10032261	LND	Q9SU33	3.6e-37	72.84	pEARLI1-like lipid transfer protein 3	Probable lipid transfer protein (LTP). May improve freezing survival. {ECO:0000269|PubMed:17786468}.
NOT_IN_QTL	Lus10009592	LNU	Q9SJM3	1.5e-57	36.504	Serine/threonine-protein kinase KIPK2 (EC 2.7.11.1)	Serine/threonine-protein kinase that could be involved in the negative regulation of root growth. {ECO:0000269|PubMed:25262228}.
NOT_IN_QTL	Lus10009592	LNU	Q9LSF1	1.75e-124	53.717	Serine/threonine-protein kinase OXI1 (EC 2.7.11.1) (AGC serine/threonine-protein kinase subfamily 2 member 1) (Protein OXIDATIVE SIGNAL-INDUCIBLE 1)	Involved in oxidative burst-mediated signaling. Required for basal resistance to P.parasitica infection and root hair growth. Partly required for the activation of MPK3 and MPK6 by hydrogen peroxide and cellulase elicitor. {ECO:0000269|PubMed:14985766}.
NOT_IN_QTL	Lus10009592	LNU	A2YBX5	4.86e-53	34.748	Protein kinase G11A (EC 2.7.11.1)	May play a role in the regulation of metabolism and signal transduction processes.
NOT_IN_QTL	Lus10001849	LND	Q9SRM9	3.51e-114	43.864	Aluminum-activated malate transporter 8 (AtALMT8)	Malate transporter. {ECO:0000250}.
NOT_IN_QTL	Lus10001849	LND	Q9XIN1	1.18e-111	42.634	Aluminum-activated malate transporter 7 (AtALMT7)	Malate transporter. {ECO:0000250}.
NOT_IN_QTL	Lus10001849	LND	Q9SJE8	1.01e-118	46.782	Aluminum-activated malate transporter 2 (AtALMT2)	Malate transporter. {ECO:0000250}.
NOT_IN_QTL	Lus10030052	LNU	Q02921	7.81e-39	85.714	Early nodulin-93 (N-93)
NOT_IN_QTL	Lus10015119	LNU	O49841	3.85e-12	26.23	Ras-related protein RABC2a (AtRABC2a) (Ras-related protein Rab18B) (AtRab18B)	Intracellular vesicle trafficking and protein transport. {ECO:0000250}.
NOT_IN_QTL	Lus10015119	LNU	P87027	3.83e-51	42.188	Septum-promoting GTP-binding protein 1 (GTPase spg1) (Sid3 protein)	GTP-binding protein essential for the induction of septum formation at G2 and pre-START stages of mitosis. Acts via the cdc7 protein kinase pathway. {ECO:0000269|PubMed:9203579}.
NOT_IN_QTL	Lus10015119	LNU	P38987	5.78e-30	33.158	Protein TEM1	GTP-binding protein involved in termination of M phase. May play a role in triggering the degradation of G2 cyclin to inactivate M-phase promoting factor at the termination of mitosis. Acts upstream of CDC15 kinase and may be required to activate the CDC15 protein kinase pathway. {ECO:0000269|PubMed:12628189}.
NOT_IN_QTL	Lus10023159	LND	P46667	2.47e-49	55.621	Homeobox-leucine zipper protein ATHB-5 (HD-ZIP protein ATHB-5) (Homeodomain transcription factor ATHB-5)	Probable transcription factor that acts as a positive regulator of ABA-responsiveness, mediating the inhibitory effect of ABA on growth during seedling establishment. Binds to the DNA sequence 5'-CAATNATTG-3'. {ECO:0000269|PubMed:12678559}.
NOT_IN_QTL	Lus10023159	LND	Q940J1	3.64e-50	48.927	Homeobox-leucine zipper protein ATHB-16 (HD-ZIP protein ATHB-16) (Homeodomain transcription factor ATHB-16)	Probable transcription factor that may function as a negative regulator of the flowering time response to photoperiod. May act to repress cell expansion during plant development. {ECO:0000269|PubMed:14623244}.
NOT_IN_QTL	Lus10023159	LND	P46668	2.04e-48	59.639	Homeobox-leucine zipper protein ATHB-6 (HD-ZIP protein ATHB-6) (Homeodomain transcription factor ATHB-6)	Transcription activator that may act as growth regulators in response to water deficit. Interacts with the core sequence 5'-CAATTATTA-3' of promoters in response to ABA and in an ABI1-dependent manner. Involved in the negative regulation of the ABA signaling pathway. {ECO:0000269|PubMed:10527431, ECO:0000269|PubMed:12065416}.
NOT_IN_QTL	Lus10004707	LNU	Q9LHS8	1.39e-46	67.308	LOB domain-containing protein 33 (ASYMMETRIC LEAVES 2-like protein 24) (AS2-like protein 24)
NOT_IN_QTL	Lus10004707	LNU	Q9M2J7	5.69e-44	66.667	LOB domain-containing protein 29 (ASYMMETRIC LEAVES 2-like protein 16) (AS2-like protein 16)	Involved in lateral root formation. Regulated by the transcriptional activators ARF7 and ARF19. {ECO:0000269|PubMed:17259263}.
NOT_IN_QTL	Lus10004707	LNU	Q9SLB7	4.27e-43	57.724	LOB domain-containing protein 16 (ASYMMETRIC LEAVES 2-like protein 18) (AS2-like protein 18)	Transcriptional activator (PubMed:19717544, PubMed:22974309). Involved in lateral root formation. Regulated by the transcriptional activators ARF7 and ARF19 (PubMed:17259263). Functions in the initiation and emergence of lateral roots, in conjunction with LBD18, downstream of ARF7 and ARF19 (PubMed:19717544, PubMed:23749813). Acts downstream of the auxin influx carriers AUX1 and LAX1 in the regul…
NOT_IN_QTL	Lus10034534	LND	O80327	2.03e-88	56.25	Thaumatin-like protein 1
NOT_IN_QTL	Lus10034534	LND	Q9FF29	5.16e-95	56.225	PR5-like receptor kinase (EC 2.7.11.1)	Possesses kinase activity in vitro. {ECO:0000269|PubMed:8637920}.
NOT_IN_QTL	Lus10034534	LND	A0A1P8B554	4.99e-88	54.51	Thaumatin-like protein 1 (AtTLP1)	Involved in local responses of roots to colonization by non-pathogenic plant growth-promoting rhizobacteria (PGPR) fluorescent Pseudomonas spp., but seems to not being required for the establishment of subsequent induced systemic resistance (ISR). {ECO:0000269|PubMed:15988566}.
NOT_IN_QTL	Lus10020085	LNU	Q9M0J5	6.91e-78	83.969	Transcription factor MYB41 (Myb-related protein 41) (AtMYB41)	Transcription factor involved in salt stress response. Confers tolerance to salt stress (PubMed:22575450). Involved in distinct cellular processes in response to osmotic stress, including control of primary metabolism and negative regulation of short-term transcriptional responses to osmotic stress (PubMed:19211694). Can activate the steps necessary for aliphatic suberin synthesis and deposition …
NOT_IN_QTL	Lus10020085	LNU	Q9M0Y5	5.37e-89	54.683	Transcription factor MYB74 (Myb-related protein 74) (AtMYB74)	Probable transcription factor that may function in salt stress response. {ECO:0000305|PubMed:26139822}.
NOT_IN_QTL	Lus10020085	LNU	Q9LDR8	2.71e-98	50.975	Transcription factor MYB102 (Myb-related protein 102) (AtMYB102) (Myb-related protein M4) (AtM4)	Probable transcription factor that may function in osmotic stress and wounding signaling pathways (Probable). Contributes to basal resistance against the herbivore Pieris rapae (white cabbage butterfly) feeding (PubMed:19517001). {ECO:0000269|PubMed:19517001, ECO:0000305|PubMed:12857823}.
NOT_IN_QTL	Lus10017866	LND	Q9LFW3	0	69.378	COBRA-like protein 4
NOT_IN_QTL	Lus10017866	LND	A2XHZ9	0	63.964	COBRA-like protein 5 (Protein BRITTLE CULM1)	Involved in determining the orientation of cell expansion, probably by playing an important role in cellulose deposition. May act by recruiting cellulose synthesizing complexes to discrete positions on the cell surface. {ECO:0000269|PubMed:12953108}.
NOT_IN_QTL	Lus10017866	LND	Q10JL1	0	63.964	COBRA-like protein 5 (Protein BRITTLE CULM1)	Involved in determining the orientation of cell expansion, probably by playing an important role in cellulose deposition. May act by recruiting cellulose synthesizing complexes to discrete positions on the cell surface. {ECO:0000269|PubMed:12953108}.
NOT_IN_QTL	Lus10019307	LND	Q9SZ67	1.47e-59	52.018	Probable WRKY transcription factor 19 (WRKY DNA-binding protein 19)	Transcription factor. Interacts specifically with the W box (5'-(T)TGAC[CT]-3'), a frequently occurring elicitor-responsive cis-acting element. May act also as a disease resistance protein with a serine/threonine-protein kinase activity (By similarity). {ECO:0000250}.
NOT_IN_QTL	Lus10031181	LNU	Q9SGU3	2.98e-29	50.735	Transcription factor MYB72 (Myb-related protein 72) (AtMYB72)	Involved in metal ions homeostasis, including iron ions (Fe) acquisition, via the regulation of NAS4 and NAS2 genes expression. Necessary for plant survival in alkaline soil where iron availability is greatly restricted (PubMed:18088336, PubMed:24278034). Involved in the up-regulation of several biosynthesis genes of secondary metabolites involved in iron uptake under conditions of iron deficienc…
NOT_IN_QTL	Lus10031181	LNU	Q9SA47	3.38e-30	50.735	Transcription factor MYB58 (Myb-related protein 58) (AtMYB58)	Transcriptional activator that binds DNA to the AC cis-elements 5'-ACCTACC-3', 5'-ACCAACC-3' and 5'-ACCTAAC-3' of promoters and specifically activates lignin biosynthetic genes during secondary wall formation mediated by SND1. {ECO:0000269|PubMed:19122102}.
NOT_IN_QTL	Lus10031181	LNU	Q6R0A6	1.96e-30	49.265	Transcription factor MYB63 (Myb-related protein 63) (AtMYB63)	Transcriptional activator that binds DNA to the AC cis-elements 5'-ACCTACC-3', 5'-ACCAACC-3' and 5'-ACCTAAC-3' of promoters and specifically activates lignin biosynthetic genes during secondary wall formation mediated by SND1. {ECO:0000269|PubMed:19122102}.
NOT_IN_QTL	Lus10025751	LNU	Q8N1E6	1.45e-12	27.665	F-box/LRR-repeat protein 14 (F-box and leucine-rich repeat protein 14)	Substrate-recognition component of some SCF (SKP1-CUL1-F-box protein)-type E3 ubiquitin-protein ligase complexes. The SCF(FBXL14) complex acts by mediating ubiquitination and subsequent degradation of SNAI1. {ECO:0000269|PubMed:19955572}.
NOT_IN_QTL	Lus10025751	LNU	Q8BID8	1.97e-12	27.665	F-box/LRR-repeat protein 14 (F-box and leucine-rich repeat protein 14)	Substrate-recognition component of some (SKP1-CUL1-F-box protein)-type E3 ubiquitin-protein ligase complexes. The SCF(FBXL14) complex acts by mediating ubiquitination and subsequent degradation of SNAI1 (By similarity). {ECO:0000250}.
NOT_IN_QTL	Lus10025751	LNU	Q17R01	1.97e-12	27.665	F-box/LRR-repeat protein 14 (F-box and leucine-rich repeat protein 14)	Substrate-recognition component of some SCF (SKP1-CUL1-F-box protein)-type E3 ubiquitin-protein ligase complexes. The SCF(FBXL14) complex acts by mediating ubiquitination and subsequent degradation of SNAI1 (By similarity). {ECO:0000250}.
NOT_IN_QTL	Lus10036027	LNU	Q8VYJ1	4.5e-149	53.627	2-succinylbenzoate--CoA ligase, chloroplastic/peroxisomal (EC 6.2.1.26) (Acyl-activating enzyme 14) (O-succinylbenzoyl-CoA ligase)	Involved in the biosynthesis of phylloquinone (vitamin K1). Converts 2-succinylbenzoate (OSB) to 2-succinylbenzoyl-CoA (OSB-CoA). {ECO:0000269|PubMed:18208520}.
NOT_IN_QTL	Lus10036027	LNU	Q632I5	4.3e-43	30.728	2-succinylbenzoate--CoA ligase (EC 6.2.1.26) (o-succinylbenzoyl-CoA synthetase) (OSB-CoA synthetase)	Converts 2-succinylbenzoate (OSB) to 2-succinylbenzoyl-CoA (OSB-CoA). {ECO:0000255|HAMAP-Rule:MF_00731}.
NOT_IN_QTL	Lus10036027	LNU	A9VM74	3.2e-42	30.645	2-succinylbenzoate--CoA ligase (EC 6.2.1.26) (o-succinylbenzoyl-CoA synthetase) (OSB-CoA synthetase)	Converts 2-succinylbenzoate (OSB) to 2-succinylbenzoyl-CoA (OSB-CoA). {ECO:0000255|HAMAP-Rule:MF_00731}.
NOT_IN_QTL	Lus10010866	LNU	P27054	9.49e-76	58.163	Endochitinase PR4 (EC 3.2.1.14)	Defense against chitin-containing fungal pathogens.
NOT_IN_QTL	Lus10010866	LNU	Q9M2U5	1.24e-74	57.436	Endochitinase EP3 (EC 3.2.1.14) (Chitinase class IV) (AtchitIV) (Protein HOMOLOG OF CARROT EP3-3 CHITINASE) (AtEP3)	Probably involved in hypersensitive reaction upon Xanthomonas campestris infection. {ECO:0000269|PubMed:9426222}.
NOT_IN_QTL	Lus10010866	LNU	O04138	2.45e-75	59.794	Chitinase 4 (EC 3.2.1.14) (OsChia2b) (Pathogenesis related (PR)-3 chitinase 4)	Hydrolyzes chitin and may function in reproductive organs during embryogenesis and seed maturation. {ECO:0000269|PubMed:12834284}.
NOT_IN_QTL	Lus10017060	LNU	P10743	1.55e-32	38.037	Stem 31 kDa glycoprotein (Vegetative storage protein B)	May function as somatic storage protein during early seedling development.
NOT_IN_QTL	Lus10017060	LNU	P15490	2.82e-31	39.49	Stem 28 kDa glycoprotein (Vegetative storage protein A)	May function as somatic storage protein during early seedling development.
NOT_IN_QTL	Lus10017060	LNU	P27061	1.26e-41	46.154	Acid phosphatase 1 (EC 3.1.3.2) (Apase-1(1))
NOT_IN_QTL	Lus10033172	LND	O65782	9.52e-179	51.416	Cytochrome P450 83B1 (EC 1.14.14.45) (Protein ALTERED TRYPTOPHAN REGULATION 4) (Protein RED ELONGATED 1) (Protein SUPERROOT 2)	Involved in the metabolism of aromatic oximes. Catalyzes the oxime metabolizing step in indole glucosinolate biosynthesis by converting indole-3-acetaldoxime into indole-3-S-alkyl-thiohydroximate. Probably required for glucosinolate activation in response to pathogens. Functions in auxin homeostasis because indole-3-acetaldoxime also serves as a precursor for auxin biosynthesis. Specifically meta…
NOT_IN_QTL	Lus10033172	LND	P48421	2.4e-152	44.639	Cytochrome P450 83A1 (EC 1.14.14.43) (CYPLXXXIII) (Protein REDUCED EPIDERMAL FLUORESCENCE 2)	Involved in the metabolism of aliphatic and aromatic oximes (PubMed:12970475). Involved in the biosynthesis of both short-chain and long-chain aliphatic glucosinolates (PubMed:12509530). {ECO:0000269|PubMed:12509530, ECO:0000269|PubMed:12970475}.
NOT_IN_QTL	Lus10033172	LND	P24465	3.26e-149	47.45	Cytochrome P450 71A1 (EC 1.14.-.-) (ARP-2) (CYPLXXIA1)	Involved in the metabolism of compounds associated with the development of flavor in the ripening fruit process, possibly by acting as trans-cinnamic acid 4-hydrolase.
NOT_IN_QTL	Lus10012883	LNU	P35017	1.82e-128	78.603	Superoxide dismutase [Mn], mitochondrial (EC 1.15.1.1)	Destroys superoxide anion radicals which are normally produced within the cells and which are toxic to biological systems.
NOT_IN_QTL	Lus10012883	LNU	P11796	3.69e-129	78.166	Superoxide dismutase [Mn], mitochondrial (EC 1.15.1.1)	Destroys superoxide anion radicals which are normally produced within the cells and which are toxic to biological systems.
NOT_IN_QTL	Lus10012883	LNU	Q9SM64	9.24e-129	78.603	Superoxide dismutase [Mn], mitochondrial (EC 1.15.1.1)	Destroys superoxide anion radicals which are normally produced within the cells and which are toxic to biological systems. {ECO:0000250}.
NOT_IN_QTL	Lus10025455	LNU	Q9LX29	9.93e-40	35.906	Serine/threonine-protein kinase-like protein ACR4 (EC 2.7.11.1) (Protein CRINKLY 4) (AtCR4)	Controls formative cell division in meristems, including root tips and lateral root initiation zones of the pericycle, in response to CLE40 signal. Acts with CLE40p peptide as a ligand-receptor pair in a signal transduction pathway, coordinating movement of the root tip and organization of cell divisions in the root meristem. Required during embryogenesis and development, probably for the differe…
NOT_IN_QTL	Lus10025455	LNU	O23082	5.27e-39	32.667	Cysteine-rich receptor-like protein kinase 44 (Cysteine-rich RLK44) (EC 2.7.11.1)
NOT_IN_QTL	Lus10025455	LNU	Q69JN6	3.61e-39	35.831	Brassinosteroid LRR receptor kinase BRL1 (EC 2.7.11.1) (BRI1-like receptor kinase 1)	May be involved in brassenosteroid (BR) perception in roots. {ECO:0000269|PubMed:16407447}.
NOT_IN_QTL	Lus10032218	LND	F8WKW1	0	61.359	7-deoxyloganetin glucosyltransferase (EC 2.4.1.324) (Genipin glucosyltransferase) (UDP-glucose glucosyltransferase 2) (GjUGT2) (UDP-glycosyltransferase 85A24)	Iridoid glucosyltransferase acting on genipin and 7-deoxyloganetin. No activity with 7-deoxyloganetic acid. Involved in geniposide biosynthesis. {ECO:0000269|PubMed:21799001}.
NOT_IN_QTL	Lus10032218	LND	F8WLS6	0	59.583	7-deoxyloganetin glucosyltransferase (EC 2.4.1.324) (Iridoid 1-O-glucosyltransferase) (UDP-glucose glucosyltransferase 6) (CrUGT6) (UDP-glycosyltransferase 85A23)	Iridoid glucosyltransferase acting exclusively on 7-deoxyloganetin. No activity with 7-deoxyloganetic acid. {ECO:0000269|PubMed:24104568}.
NOT_IN_QTL	Lus10032218	LND	B2XBQ5	0	58.193	(R)-mandelonitrile beta-glucosyltransferase (EC 2.4.1.354) (UDP-glycosyltransferase 85A19)	Involved in the biosynthesis of the cyanogenic glycoside (R)-prunasin, a precursor of (R)-amygdalin, which at high concentrations is associated with intense bitterness in kernels of almond (PubMed:32688778). Stereo-selectively glucosylates (R)-mandelonitrile to produce (R)-prunasin (PubMed:32688778). {ECO:0000269|PubMed:32688778}.
NOT_IN_QTL	Lus10037490	LND	Q8LF65	6.47e-29	62.667	RING-H2 finger protein ATL17 (EC 2.3.2.27) (RING-type E3 ubiquitin transferase ATL17)	May be involved in the early steps of the plant defense signaling pathway.
NOT_IN_QTL	Lus10037490	LND	Q93ZE5	2.23e-27	53.448	Probable acylpyruvase FAHD1, mitochondrial (EC 3.7.1.5) (Fumarylacetoacetate hydrolase domain-containing protein 1) (FAH domain-containing protein 1)	Probable acylpyruvase. Binds copper in vitro. {ECO:0000269|PubMed:20018591}.
NOT_IN_QTL	Lus10037490	LND	Q8L9T5	2.42e-46	50	RING-H2 finger protein ATL2 (EC 2.3.2.27) (Protein ARABIDOPSIS TOXICOS EN LEVADURA 2) (Protein ATL2) (RING-type E3 ubiquitin transferase ATL2)	May be involved in the early steps of the plant defense signaling pathway.
NOT_IN_QTL	Lus10019169	LNU	Q2R2W1	0	73.402	Adagio-like protein 3	Component of an E3 ubiquitin ligase complex that plays a central role in blue light-dependent circadian cycles. Acts as a blue light photoreceptor, due to the presence of FMN, that mediates light-regulated protein degradation of critical clock components by targeting them to the proteasome complex. The SCF(ADO3) E3 ubiquitin ligase complex is involved in the regulation of circadian clock-dependen…
NOT_IN_QTL	Lus10019169	LNU	Q94BT6	0	65.972	Adagio protein 1 (Clock-associated PAS protein ZTL) (F-box only protein 2b) (FBX2b) (Flavin-binding kelch repeat F-box protein 1-like protein 2) (FKF1-like protein 2) (LOV kelch protein 1) (Protein ZEITLUPE)	Component of an E3 ubiquitin ligase complex that plays a central role in blue light-dependent circadian cycles. Acts as a blue light photoreceptor, due to the presence of FMN, that mediates light-regulated protein degradation of critical clock components by targeting them to the proteasome complex. The SCF(ADO1) E3 ubiquitin ligase complex is involved in the regulation of circadian clock-dependen…
NOT_IN_QTL	Lus10019169	LNU	Q9C9W9	0	78.974	Adagio protein 3 (F-box only protein 2a) (FBX2a) (Flavin-binding kelch repeat F-box protein 1)	Component of an E3 ubiquitin ligase complex that plays a central role in blue light-dependent circadian cycles. Acts as a blue light photoreceptor, due to the presence of FMN, that mediates light-regulated protein degradation of critical clock components by targeting them to the proteasome complex. The SCF(ADO3) E3 ubiquitin ligase complex is involved in the regulation of circadian clock-dependen…
NOT_IN_QTL	Lus10042252	LND	Q56YT0	2.64e-116	57.658	Laccase-3 (EC 1.10.3.2) (Benzenediol:oxygen oxidoreductase 3) (Diphenol oxidase 3) (Urishiol oxidase 3)	Lignin degradation and detoxification of lignin-derived products. {ECO:0000250}.
NOT_IN_QTL	Lus10042252	LND	Q9LYQ2	4.23e-110	55.689	Laccase-13 (EC 1.10.3.2) (Benzenediol:oxygen oxidoreductase 13) (Diphenol oxidase 13) (Urishiol oxidase 13)	Lignin degradation and detoxification of lignin-derived products. {ECO:0000250}.
NOT_IN_QTL	Lus10042252	LND	Q9FLB5	3.26e-108	54.573	Laccase-12 (EC 1.10.3.2) (Benzenediol:oxygen oxidoreductase 12) (Diphenol oxidase 12) (Urishiol oxidase 12)	Lignin degradation and detoxification of lignin-derived products. {ECO:0000250}.
NOT_IN_QTL	Lus10037162	HND|LND	Q9DD20	1.71e-29	40	Thiol S-methyltransferase METTL7B (Methyltransferase-like protein 7B) (EC 2.1.1.9)	Thiol S-methyltransferase that catalyzes the transfer of a methyl group from S-adenosyl-l-methionine to hydrogen sulfide and other thiol compounds including dithiothreitol, 7alpha-thiospironolactone, L-penicillamine, and captopril. {ECO:0000250|UniProtKB:Q6UX53}.
NOT_IN_QTL	Lus10037162	HND|LND	Q562C4	2.58e-30	40.513	Thiol S-methyltransferase METTL7B (Associated with lipid droplet protein 1) (ALDI) (Methyltransferase-like protein 7B) (EC 2.1.1.9)	Thiol S-methyltransferase that catalyzes the transfer of a methyl group from S-adenosyl-l-methionine to hydrogen sulfide and other thiol compounds including dithiothreitol, 7alpha-thiospironolactone, L-penicillamine, and captopril. {ECO:0000250|UniProtKB:Q6UX53}.
NOT_IN_QTL	Lus10037162	HND|LND	Q9H8H3	2.15e-31	39.216	Putative methyltransferase-like protein 7A (EC 2.1.1.-) (Protein AAM-B)	Putative methyltransferase. {ECO:0000305}.; (Microbial infection) May be involved in the assembly and release stages of hepatitis C virus (HCV) life cycle and thus play a crucial role in HCV propagation. {ECO:0000269|PubMed:26185986}.
NOT_IN_QTL	Lus10039867	LNU	Q9SGP6	9.64e-38	56.098	Glutaredoxin-C9 (AtGrxC9) (Protein ROXY 19)	Has a glutathione-disulfide oxidoreductase activity in the presence of NADPH and glutathione reductase. Reduces low molecular weight disulfides and proteins (By similarity). {ECO:0000250}.
NOT_IN_QTL	Lus10039867	LNU	Q84TF4	8.35e-31	55.556	Monothiol glutaredoxin-S13 (AtGrxS13) (Protein ROXY 18)	May only reduce GSH-thiol disulfides, but not protein disulfides. {ECO:0000305}.
NOT_IN_QTL	Lus10039867	LNU	Q5QLR2	8.94e-31	45.333	Monothiol glutaredoxin-S5	May only reduce GSH-thiol disulfides, but not protein disulfides. {ECO:0000305}.
NOT_IN_QTL	Lus10006102	HND|LND	Q8LGS1	5.74e-32	41.892	Protein MARD1 (FCS-Like Zinc finger 9) (Mediator of ABA-regulated dormancy1) (Senescence-associated protein SAG102)	May act as an adapter to facilitate the interaction of SnRK1 complex with effector proteins, conferring tissue- and stimulus-type specific differences in the SnRK1 regulation pathway (PubMed:24600465). Involved in seed dormancy control (PubMed:15159630). {ECO:0000269|PubMed:15159630, ECO:0000269|PubMed:24600465}.
NOT_IN_QTL	Lus10006102	HND|LND	Q8L471	5.12e-51	43.446	FCS-Like Zinc finger 8	May act as an adapter to facilitate the interaction of SnRK1 complex with effector proteins, conferring tissue- and stimulus-type specific differences in the SnRK1 regulation pathway. {ECO:0000269|PubMed:24600465}.
NOT_IN_QTL	Lus10006102	HND|LND	Q9LYE4	5.43e-28	33.588	FCS-Like Zinc finger 10	May act as an adapter to facilitate the interaction of SnRK1 complex with effector proteins, conferring tissue- and stimulus-type specific differences in the SnRK1 regulation pathway (PubMed:24600465). Negatively regulates KIN10 leading to a repression of the SnRK1 signaling pathway (PubMed:29406622). {ECO:0000269|PubMed:24600465, ECO:0000269|PubMed:29406622}.
NOT_IN_QTL	Lus10033038	LNU	Q9FMK7	6.82e-56	60.248	BTB/POZ and TAZ domain-containing protein 1 (BTB and TAZ domain protein 1)	May act as a substrate-specific adapter of an E3 ubiquitin-protein ligase complex (CUL3-RBX1-BTB) which mediates the ubiquitination and subsequent proteasomal degradation of target proteins. Also targeted for degradation by the 26S proteasome pathway. May be involved in gametophyte development. {ECO:0000269|PubMed:19054356}.
NOT_IN_QTL	Lus10033038	LNU	Q94BN0	3.6e-55	59.509	BTB/POZ and TAZ domain-containing protein 2 (BTB and TAZ domain protein 2)	May act as a substrate-specific adapter of an E3 ubiquitin-protein ligase complex (CUL3-RBX1-BTB) which mediates the ubiquitination and subsequent proteasomal degradation of target proteins. Plays a key role as a component of the TAC1-mediated telomerase activation pathway certainly by targeting a telomerase repressor to degradation. Seems to occupy an integral position in a complex signaling net…
NOT_IN_QTL	Lus10033038	LNU	Q9FJX5	5.3e-37	41.463	BTB/POZ and TAZ domain-containing protein 4 (BTB and TAZ domain protein 4)	May act as a substrate-specific adapter of an E3 ubiquitin-protein ligase complex (CUL3-RBX1-BTB) which mediates the ubiquitination and subsequent proteasomal degradation of target proteins. {ECO:0000250}.
NOT_IN_QTL	Lus10013445	LNU	Q9FMW4	3.75e-77	54.783	Putative GEM-like protein 8
NOT_IN_QTL	Lus10013445	LNU	Q9FMW6	1.58e-74	53.275	GEM-like protein 6
NOT_IN_QTL	Lus10013445	LNU	Q9FTA0	1.92e-81	55.794	GEM-like protein 4
NOT_IN_QTL	Lus10001062	LNU	Q8H0Y8	8.36e-41	43.172	Probable WRKY transcription factor 41 (WRKY DNA-binding protein 41)	Transcription factor. Interacts specifically with the W box (5'-(T)TGAC[CT]-3'), a frequently occurring elicitor-responsive cis-acting element (By similarity). {ECO:0000250}.
NOT_IN_QTL	Lus10001062	LNU	Q9SUP6	2.26e-37	38.61	Probable WRKY transcription factor 53 (WRKY DNA-binding protein 53)	Transcription factor. Interacts specifically with the W box (5'-(T)TGAC[CT]-3'), a frequently occurring elicitor-responsive cis-acting element (PubMed:20409006). May regulate the early events of leaf senescence (PubMed:17369373, PubMed:20409006). Negatively regulates the expression of ESR/ESP (PubMed:20409006). Together with WRKY46 and WRKY70, promotes resistance to P.syringae, probably by enhanc…
NOT_IN_QTL	Lus10001062	LNU	Q9FL62	1.46e-40	43.59	Probable WRKY transcription factor 30 (WRKY DNA-binding protein 30)	Transcription factor. Interacts specifically with the W box (5'-(T)TGAC[CT]-3'), a frequently occurring elicitor-responsive cis-acting element. {ECO:0000250|UniProtKB:Q9SUP6}.
NOT_IN_QTL	Lus10009082	HNU	Q6NQK0	1.33e-17	46.875	TOM1-like protein 4	Might contribute to the loading of the ESCRT machinery. {ECO:0000305|PubMed:16488176}.
NOT_IN_QTL	Lus10009082	HNU	F4KAU9	4.35e-30	43.602	TOM1-like protein 7	Might contribute to the loading of the ESCRT machinery. {ECO:0000305|PubMed:16488176}.
NOT_IN_QTL	Lus10009082	HNU	O80910	8.74e-39	52.055	TOM1-like protein 6	Acts as a gatekeeper for degradative protein sorting to the vacuole. Plays a role in recognition of ubiquitinated PIN2 auxin carrier at the plasma membrane and further to its endocytic sorting. Binds ubiquitin in vitro (PubMed:24316203). Might contribute to the loading of the ESCRT machinery (Probable). {ECO:0000269|PubMed:24316203, ECO:0000305|PubMed:16488176}.
NOT_IN_QTL	Lus10032939	LNU	Q9FIG7	2.2e-39	43.373	Dirigent protein 2 (AtDIR2)	Dirigent proteins impart stereoselectivity on the phenoxy radical-coupling reaction, yielding optically active lignans from two molecules of coniferyl alcohol in the biosynthesis of lignans, flavonolignans, and alkaloids and thus plays a central role in plant secondary metabolism. {ECO:0000250}.
NOT_IN_QTL	Lus10032939	LNU	Q9FIG6	8.47e-40	42.771	Dirigent protein 1 (AtDIR1)	Dirigent proteins impart stereoselectivity on the phenoxy radical-coupling reaction, yielding optically active lignans from two molecules of coniferyl alcohol in the biosynthesis of lignans, flavonolignans, and alkaloids and thus plays a central role in plant secondary metabolism. {ECO:0000250}.
NOT_IN_QTL	Lus10032939	LNU	Q84TH6	6.21e-40	43.038	Dirigent protein 23 (AtDIR23)	Dirigent proteins impart stereoselectivity on the phenoxy radical-coupling reaction, yielding optically active lignans from two molecules of coniferyl alcohol in the biosynthesis of lignans, flavonolignans, and alkaloids and thus plays a central role in plant secondary metabolism. {ECO:0000250}.
NOT_IN_QTL	Lus10027296	HNU|LNU	Q9FF61	2.15e-69	63.584	Putative SWI/SNF-related matrix-associated actin-dependent regulator of chromatin subfamily A member 3-like 1 (SMARCA3-like protein 1) (EC 3.6.4.-)	Possesses intrinsic ATP-dependent nucleosome-remodeling activity. This activity may be required for transcriptional activation or repression of specific target promoters (By similarity). {ECO:0000250}.
NOT_IN_QTL	Lus10027296	HNU|LNU	Q9FIY7	4.74e-31	53.793	DNA repair protein RAD5B (EC 3.6.4.-) (Putative SWI/SNF-related matrix-associated actin-dependent regulator of chromatin subfamily A member 3-like 3) (SMARCA3-like protein 3) (RAD5 homolog B) (AtRAD5B)	Possesses intrinsic ATP-dependent nucleosome-remodeling activity. This activity may be required for DNA repair. Does not seem to be required for DNA repair and regulation of homologous recombination (HR) (PubMed:18310306). {ECO:0000250, ECO:0000269|PubMed:18310306}.
NOT_IN_QTL	Lus10027296	HNU|LNU	Q6PCN7	3.95e-31	46.061	Helicase-like transcription factor (EC 2.3.2.27) (EC 3.6.4.-) (P113) (RING-type E3 ubiquitin transferase HLTF) (SWI/SNF-related matrix-associated actin-dependent regulator of chromatin subfamily A member 3) (Sucrose nonfermenting protein 2-like 3) (TNF-response element-binding protein)	Has both helicase and E3 ubiquitin ligase activities. Possesses intrinsic ATP-dependent nucleosome-remodeling activity. This activity may be required for transcriptional activation or repression of specific target promoters (By similarity). These may include the SERPINE1, to which this protein can bind directly. Plays a role in error-free postreplication repair (PRR) of damaged DNA and maintains …
NOT_IN_QTL	Lus10016225	LND	Q40479	7.83e-37	47.552	Ethylene-responsive transcription factor 2 (NtERF2) (Ethylene-responsive element-binding factor 2) (EREBP-2)	Acts as a transcriptional activator and may be involved in disease resistance pathways. Binds to the GCC-box pathogenesis-related promoter element. Involved in the regulation of gene expression by stress factors and by components of stress signal transduction pathways mediated by ethylene, that seems to depend on a protein kinase cascade, and to be influenced by methyl-jasmonate. {ECO:0000269|Pub…
NOT_IN_QTL	Lus10016225	LND	Q8L9K1	1.3e-42	51.389	Ethylene-responsive transcription factor 13 (AtERF13) (Ethylene-responsive element-binding factor 13) (EREBP-13)	Acts as a transcriptional activator. Binds to the GCC-box pathogenesis-related promoter element. Involved in the regulation of gene expression by stress factors and by components of stress signal transduction pathways. {ECO:0000269|PubMed:11950980}.
NOT_IN_QTL	Lus10016225	LND	Q9LW50	2.59e-35	46.853	Ethylene-responsive transcription factor 2 (NsERF2) (Ethylene-responsive element-binding factor 2) (EREBP-2)	Transcription factor that binds to the GCC-box pathogenesis-related promoter element. Involved in the regulation of gene expression by stress factors and by components of stress signal transduction pathways. Probably acts as a transcriptional activator (By similarity). {ECO:0000250}.
NOT_IN_QTL	Lus10008423	LNU	Q0DS59	1.57e-137	45.168	Cytochrome P450 714B2 (EC 1.14.-.-) (GA 13-oxidase 2) (Gibberellin 13 oxidase 2)	Catalyzes the 13-hydroxylation of gibberellins (GAs). Determines the ratio of GA4 and GA1. Converts GA12 into GA53. {ECO:0000269|PubMed:23319637}.
NOT_IN_QTL	Lus10008423	LNU	Q93Z79	9.27e-149	47.337	Cytochrome P450 714A1 (EC 1.14.-.-) (EUI-like P450 A1)	Involved in the inactivation of early gibberellin (GA) intermediates. {ECO:0000269|PubMed:21457373}.
NOT_IN_QTL	Lus10008423	LNU	Q2QYH7	2.26e-149	46.26	Cytochrome P450 714C2 (EC 1.14.-.-)	Probably not involved in gibberellin metabolism since over-expression of CYP714C2 in a heterologous system does not induce semi-dwarfism. {ECO:0000269|PubMed:23319637}.
NOT_IN_QTL	Lus10010652	LND	A9Y0K8	9.72e-30	68.103	Ethylene-responsive transcription factor ERN2 (ERF transcription factor ERN2) (NF box-binding protein 2) (Protein ERF REQUIRED FOR NODULATION 2)	Transcription factor involved in symbiotic nodule signaling in response to rhizobial Nod factors (NFs). Binds to the GCC box (NF-responsive box) of ENOD11 promoter. Acts as transcriptional activator of NF-responsive box-containing target gene promoters in root hairs (PubMed:17827349). Involved in early stages of root nodule development. Functions redundantly with ERN1. Is essential with ERN1 for …
NOT_IN_QTL	Lus10010652	LND	A0A1X9PY88	5.09e-62	50.649	Ethylene-responsive transcription factor ERN1 (ERF transcription factor ERN1) (Protein ERF REQUIRED FOR NODULATION 1) (LjERN1)	Transcription factor involved in the symbiotic nodule signaling pathway in response to rhizobial stimulation. Functions as a transcriptional regulator required for root infection by symbiotic rhizobia, infection thread (IT) formation, and nodule development. May coordinate these processes (PubMed:28503742, PubMed:28028038, PubMed:28068194). Functions downstream of the CCAMK-CYCLOPS complex (PubMe…
NOT_IN_QTL	Lus10010652	LND	A2Q5W1	2.47e-67	50.482	Ethylene-responsive transcription factor ERN1 (ERF transcription factor ERN1) (NF box-binding protein 1) (Protein ERF REQUIRED FOR NODULATION 1)	Transcription factor involved in symbiotic nodule signaling in response to rhizobial Nod factors (NFs) (PubMed:17449807, PubMed:17827349). Binds to the GCC-box (NF-responsive box) of ENOD11 promoter. Acts as transcriptional activator of NF-responsive box-containing target gene promoters in root hairs (PubMed:17827349). Functions as a transcriptional regulator required for root infection by symbio…
NOT_IN_QTL	Lus10023826	LNU	Q4V7A8	3.43e-30	33.2	Protein ABHD18 (Alpha/beta hydrolase domain-containing protein 18) (Abhydrolase domain-containing protein 18)
NOT_IN_QTL	Lus10023826	LNU	Q8C1A9	1.15e-32	34	Protein ABHD18 (Alpha/beta hydrolase domain-containing protein 18) (Abhydrolase domain-containing protein 18)
NOT_IN_QTL	Lus10023826	LNU	Q0P651	1.05e-29	34.934	Protein ABHD18 (Alpha/beta hydrolase domain-containing protein 18) (Abhydrolase domain-containing protein 18)
NOT_IN_QTL	Lus10037484	LNU	Q66GR3	1.58e-48	47.28	Transcription factor bHLH130 (Basic helix-loop-helix protein 130) (AtbHLH130) (bHLH 130) (Transcription factor EN 69) (bHLH transcription factor bHLH130)
NOT_IN_QTL	Lus10037484	LNU	Q8H102	3.71e-35	38.362	Transcription factor bHLH128 (Basic helix-loop-helix protein 128) (AtbHLH128) (bHLH 128) (Transcription factor EN 74) (bHLH transcription factor bHLH128)
NOT_IN_QTL	Lus10037484	LNU	Q9C690	4.78e-47	46.383	Transcription factor bHLH122 (Basic helix-loop-helix protein 122) (AtbHLH122) (bHLH 122) (Transcription factor EN 70) (bHLH transcription factor bHLH122)
NOT_IN_QTL	Lus10003206	LND	Q498F0	8.37e-43	30.093	WD repeat-containing protein 44	Downstream effector for rab11. May be involved in vesicle recycling (By similarity). {ECO:0000250}.
NOT_IN_QTL	Lus10003206	LND	Q6LA54	1.33e-44	33.67	Uncharacterized WD repeat-containing protein C3H5.08c
NOT_IN_QTL	Lus10003206	LND	Q9XSC3	9.52e-43	29.002	WD repeat-containing protein 44 (Rab11-binding protein) (Rabphilin-11)	Downstream effector for RAB11. May be involved in vesicle recycling. {ECO:0000269|PubMed:10077598}.
NOT_IN_QTL	Lus10037098	LNU	Q9FZE0	0	73.75	Beta-glucosidase 40 (AtBGLU40) (EC 3.2.1.21)
NOT_IN_QTL	Lus10037098	LNU	Q339X2	0	72.86	Beta-glucosidase 34 (Os10bglu34) (EC 3.2.1.21)
NOT_IN_QTL	Lus10037098	LNU	Q8L7J2	0	73.474	Beta-glucosidase 6 (Os3bglu6) (EC 3.2.1.21)	Hydrolyzes glycosides, oligosaccharides and hydrophobic glycosides (PubMed:19587102). Possesses gibberellin ester beta-D-glucosidase activity. Can hydrolyze gibberellin A4 beta-D-glucosyl ester in vitro (PubMed:23811195). {ECO:0000269|PubMed:19587102, ECO:0000269|PubMed:23811195}.
NOT_IN_QTL	Lus10033552	LNU	Q9CX00	1.58e-12	27.215	IST1 homolog (Charged multivesicular body protein 8) (CHMP8)	ESCRT-III-like protein involved in cytokinesis, nuclear envelope reassembly and endosomal tubulation (By similarity). Is required for efficient abscission during cytokinesis (By similarity). Involved in recruiting VPS4A and/or VPS4B to the midbody of dividing cells (By similarity). During late anaphase, involved in nuclear envelope reassembly and mitotic spindle disassembly together with the ESCR…
NOT_IN_QTL	Lus10033552	LNU	Q568Z6	1.53e-12	27.215	IST1 homolog (Charged multivesicular body protein 8) (CHMP8)	ESCRT-III-like protein involved in cytokinesis, nuclear envelope reassembly and endosomal tubulation (By similarity). Is required for efficient abscission during cytokinesis (By similarity). Involved in recruiting VPS4A and/or VPS4B to the midbody of dividing cells (By similarity). During late anaphase, involved in nuclear envelope reassembly and mitotic spindle disassembly together with the ESCR…
NOT_IN_QTL	Lus10033552	LNU	Q54I39	4.61e-22	33.708	IST1-like protein
NOT_IN_QTL	Lus10042637	LND	Q9LUB6	4.94e-13	28.889	F-box protein SNE (Protein SNEEZY) (Sleepy protein 2)	Essential component of a SCF-type E3 ligase complex that positively regulates the gibberellin signaling pathway. Upon gibberellin treatment, such complex probably mediates the ubiquitination and subsequent degradation of DELLA proteins (GAI, RGA and RGL2), some repressors of the gibberellin pathway, leading to activate the pathway. Can partially complement the absence of GID2/SLY1. {ECO:0000269|P…
NOT_IN_QTL	Lus10042637	LND	Q9STX3	3.06e-59	55.814	F-box protein GID2 (Protein SLEEPY 1)	Essential component of the SCF-type E3 ligase complex, SCF(GID2), a complex that positively regulates the gibberellin signaling pathway. Upon gibberellin treatment, the SCF(GID2) complex mediates the ubiquitination and subsequent degradation of DELLA proteins (GAI, RGA and RGL2), some repressors of the gibberellin pathway, leading to activate the pathway. {ECO:0000269|PubMed:12724538, ECO:0000269…
NOT_IN_QTL	Lus10042637	LND	Q7XAK4	1.35e-29	46.207	F-box protein GID2 (Gibberellin-insensitive dwarf protein 2) (Protein GIBBERELLIN INSENSITIVE DWARF2)	Essential component of some SCF-type E3 ligase complex that positively regulates the gibberellin signaling pathway. Upon gibberellin treatment, the complex mediates the ubiquitination and subsequent degradation of DELLA protein SLR1, a repressor of the gibberellin pathway, leading to activate the pathway. {ECO:0000269|PubMed:12649483, ECO:0000269|PubMed:14756772}.
NOT_IN_QTL	Lus10025216	HND	Q9LY00	2.17e-30	43.243	Probable WRKY transcription factor 70 (WRKY DNA-binding protein 70)	Transcription factor involved in senescence, biotic and abiotic stress responses by modulating various phytohormones signaling pathways (PubMed:14742872, PubMed:16623907, PubMed:17310369, PubMed:28576847). Interacts specifically with the W box (5'-(T)TGAC[CT]-3'), a frequently occurring elicitor-responsive cis-acting element (By similarity). Binds to the 5'-[CT]GACTTTT-3' motif in promoters of ta…
NOT_IN_QTL	Lus10025216	HND	Q93WU8	2.95e-23	33.594	Probable WRKY transcription factor 54 (WRKY DNA-binding protein 54)	Transcription factor. Interacts specifically with the W box (5'-(T)TGAC[CT]-3'), a frequently occurring elicitor-responsive cis-acting element (By similarity). Together with WRKY70, negative regulator of developmental senescence, probably via the regulation of several senescence-associated markers genes (PubMed:22268143). Positive regulator of EDS1-dependent defense against E.amylovora (PubMed:22…
NOT_IN_QTL	Lus10025216	HND	K4BIZ9	3.05e-41	47.826	WRKY DNA-binding transcription factor 70 (SlWRKY70)	Transcription factor involved in senescence, biotic and abiotic stress responses by modulating various phytohormones signaling pathways (By similarity). Interacts specifically with the W box (5'-(T)TGAC[CT]-3'), a frequently occurring elicitor-responsive cis-acting element (By similarity). Required for the resistance (R) gene Mi-1-mediated resistance to potato aphid (e.g. M.euphorbiae) and root-k…
NOT_IN_QTL	Lus10007263	LND	Q9FIW5	2.64e-89	59.917	Putative NAC domain-containing protein 94 (ANAC094)
NOT_IN_QTL	Lus10007263	LND	Q9ZVH0	6.1e-94	65.611	Protein FEZ (NAC domain-containing protein 9) (ANAC009)	Promotes periclinal root capforming cell divisions. Activates expression of its negative regulator SMB in a feedback loop for controlled switches in cell division plane. {ECO:0000269|PubMed:19081078}.
NOT_IN_QTL	Lus10007263	LND	Q9SK55	2.39e-69	49.333	Transcription factor JUNGBRUNNEN 1 (NAC domain-containing protein 42) (ANAC042)	Transcription factor that binds to the 5'- RRYGCCGT-3' consensus core sequence. Central longevity regulator. Negative regulator of leaf senescence. Modulates cellular H(2)O(2) levels and enhances tolerance to various abiotic stresses through the regulation of DREB2A. {ECO:0000269|PubMed:22345491}.
NOT_IN_QTL	Lus10014496	LNU	Q9LJJ7	0	59.071	AAA-ATPase At3g28580 (EC 3.6.1.-)
NOT_IN_QTL	Lus10014496	LNU	Q9LH84	0	54.526	AAA-ATPase At3g28510 (EC 3.6.1.-)
NOT_IN_QTL	Lus10014496	LNU	Q9FLD5	0	58.824	AAA-ATPase ASD, mitochondrial (EC 3.6.1.-) (AAA-ATPase 1) (Protein ATPASE-IN-SEED-DEVELOPMENT)	Required to regulate morphology and anatomy during seed maturation. {ECO:0000269|PubMed:21359673}.
NOT_IN_QTL	Lus10024208	LNU	Q9M9Q9	1.21e-151	67.197	Peroxidase 5 (Atperox P5) (EC 1.11.1.7)	Removal of H(2)O(2), oxidation of toxic reductants, biosynthesis and degradation of lignin, suberization, auxin catabolism, response to environmental stresses such as wounding, pathogen attack and oxidative stress. These functions might be dependent on each isozyme/isoform in each plant tissue.
NOT_IN_QTL	Lus10024208	LNU	Q9LE15	5.41e-151	68.139	Peroxidase 4 (Atperox P4) (EC 1.11.1.7) (ATP46)	Removal of H(2)O(2), oxidation of toxic reductants, biosynthesis and degradation of lignin, suberization, auxin catabolism, response to environmental stresses such as wounding, pathogen attack and oxidative stress. These functions might be dependent on each isozyme/isoform in each plant tissue.
NOT_IN_QTL	Lus10024208	LNU	Q02200	1.24e-158	70.219	Lignin-forming anionic peroxidase (EC 1.11.1.7)	Removal of H(2)O(2), oxidation of toxic reductants, biosynthesis and degradation of lignin, suberization, auxin catabolism, response to environmental stresses such as wounding, pathogen attack and oxidative stress. These functions might be dependent on each isozyme/isoform in each plant tissue.; Plays an integral role in secondary cell wall biosynthesis by the polymerization of cinnamyl alcohols …
NOT_IN_QTL	Lus10036029	LNU	Q9LW63	2.07e-107	34.848	Putative pentatricopeptide repeat-containing protein At3g23330
NOT_IN_QTL	Lus10036029	LNU	O04659	0	53.55	Pentatricopeptide repeat-containing protein At5g27110
NOT_IN_QTL	Lus10036029	LNU	Q9SN39	1.9e-106	35.477	Pentatricopeptide repeat-containing protein DOT4, chloroplastic (Protein DEFECTIVELY ORGANIZED TRIBUTARIES 4) (Protein FLAVODENTATA)	Plays a major role in single RNA editing events in chloroplasts. Acts as a site-recognition transacting factor involved in the edition of the unique site (corresponding to cytidine-488) of rpoC1, which is a plastid-encoded subunit of the chloroplast DNA-directed RNA polymerase. May provide the catalytic activity for editing site conversion (PubMed:24194514). Involved in leaf vasculature patternin…
NOT_IN_QTL	Lus10016024	LNU	Q6ICL3	1.64e-16	27.888	Transport and Golgi organization protein 2 homolog
NOT_IN_QTL	Lus10016024	LNU	P54797	3.11e-21	29.921	Transport and Golgi organization 2 homolog (Ser/Thr-rich protein T10 in DGCR region)
NOT_IN_QTL	Lus10016024	LNU	Q29RZ5	2.67e-18	30.677	Transport and Golgi organization protein 2 homolog
NOT_IN_QTL	Lus10005384	LNU	Q9LHH5	2.06e-15	29.858	Protein LNK3 (Night light-inducible and clock-regulated 3)	Probable transcriptional coactivator. {ECO:0000250|UniProtKB:A8MQN2}.
NOT_IN_QTL	Lus10015632	LNU	Q9FZ62	1.57e-129	62.5	Inorganic pyrophosphatase 2 (AtPPsPase2) (PPi phosphatase 2) (Pyrophosphate-specific phosphatase 2) (EC 3.6.1.1)	Catalyzes the specific cleavage of pyrophosphate. {ECO:0000250}.
NOT_IN_QTL	Lus10015632	LNU	Q9SU92	5.22e-90	51.24	Thiamine phosphate phosphatase-like protein (EC 3.1.3.100)	HAD-like hydrolase that has a thiamine monophosphate phosphatase activity in a heterologous system (PubMed:26537753). Does not contribute to thiamine monophosphate phosphatase activity in planta (PubMed:27677881). {ECO:0000269|PubMed:26537753, ECO:0000269|PubMed:27677881}.
NOT_IN_QTL	Lus10015632	LNU	Q67YC0	5.98e-124	71.308	Inorganic pyrophosphatase 1 (AtPPsPase1) (PPi phosphatase 1) (Pyrophosphate-specific phosphatase 1) (EC 3.6.1.1) (Protein PHOSPHATE STARVATION-INDUCED GENE 2) (AtPS2)	Catalyzes the specific cleavage of pyrophosphate. {ECO:0000269|PubMed:21122813}.
NOT_IN_QTL	Lus10038338	LND	Q9SD53	1.38e-54	29.932	UPF0481 protein At3g47200
NOT_IN_QTL	Lus10034885	LND	Q84QC2	4.06e-53	50.259	Ethylene-responsive transcription factor ERF017	Probably acts as a transcriptional activator. Binds to the GCC-box pathogenesis-related promoter element. May be involved in the regulation of gene expression by stress factors and by components of stress signal transduction pathways (By similarity). {ECO:0000250}.
NOT_IN_QTL	Lus10034885	LND	Q9C591	2.28e-36	73.563	Ethylene-responsive transcription factor ERF016	Probably acts as a transcriptional activator. Binds to the GCC-box pathogenesis-related promoter element. May be involved in the regulation of gene expression by stress factors and by components of stress signal transduction pathways (By similarity). {ECO:0000250}.
NOT_IN_QTL	Lus10034885	LND	Q9S7L5	4.01e-39	43.439	Ethylene-responsive transcription factor ERF018	Probably acts as a transcriptional activator. Binds to the GCC-box pathogenesis-related promoter element. May be involved in the regulation of gene expression by stress factors and by components of stress signal transduction pathways (By similarity). {ECO:0000250}.
NOT_IN_QTL	Lus10009085	LND	P30693	2.69e-67	72.05	17.6 kDa class I heat shock protein
NOT_IN_QTL	Lus10009085	LND	P19037	3.26e-69	72.671	18.1 kDa class I heat shock protein (18.1 kDa heat shock protein) (AtHsp18.1)
NOT_IN_QTL	Lus10009085	LND	P19036	2.9e-71	74.534	17.4 kDa class I heat shock protein (17.4 kDa heat shock protein 1) (AtHsp17.4A)
NOT_IN_QTL	Lus10028015	LNU	Q94ID2	3.71e-103	53.289	Adenylate isopentenyltransferase 5, chloroplastic (AtIPT5) (EC 2.5.1.112) (Adenylate dimethylallyltransferase 5) (Cytokinin synthase 5)	Involved in cytokinin biosynthesis. Catalyzes the transfer of an isopentenyl group from dimethylallyl diphosphate (DMAPP) to ATP and ADP. {ECO:0000269|PubMed:11313355, ECO:0000269|PubMed:15998742, ECO:0000269|PubMed:17062755}.
NOT_IN_QTL	Lus10028015	LNU	Q93WC9	1.38e-105	53.312	Adenylate isopentenyltransferase 3, chloroplastic (AtIPT3) (EC 2.5.1.112) (Adenylate dimethylallyltransferase 3) (Cytokinin synthase 3)	Involved in cytokinin biosynthesis. Catalyzes the transfer of an isopentenyl group from dimethylallyl diphosphate (DMAPP) to ATP and ADP. {ECO:0000269|PubMed:11313355, ECO:0000269|PubMed:15998742, ECO:0000269|PubMed:17062755}.
NOT_IN_QTL	Lus10028015	LNU	Q94ID1	1.11e-88	51.799	Adenylate isopentenyltransferase 7, mitochondrial (AtIPT7) (EC 2.5.1.112) (Adenylate dimethylallyltransferase 7) (Cytokinin synthase 7)	Involved in cytokinin biosynthesis. Catalyzes the transfer of an isopentenyl group from dimethylallyl diphosphate (DMAPP) to ATP and ADP. {ECO:0000269|PubMed:11313355, ECO:0000269|PubMed:15998742, ECO:0000269|PubMed:17062755}.
NOT_IN_QTL	Lus10021369	LNU	Q9SJN0	1.82e-104	49.545	Protein ABSCISIC ACID-INSENSITIVE 5 (Dc3 promoter-binding factor 1) (AtDPBF1) (Protein GROWTH-INSENSITIVITY TO ABA 1) (bZIP transcription factor 39) (AtbZIP39)	Participates in ABA-regulated gene expression during seed development and subsequent vegetative stage by acting as the major mediator of ABA repression of growth. Binds to the embryo specification element and the ABA-responsive element (ABRE) of the Dc3 gene promoter and to the ABRE of the Em1 and Em6 genes promoters. Can also trans-activate its own promoter, suggesting that it is autoregulated. …
NOT_IN_QTL	Lus10021369	LNU	Q8RYD6	6.14e-59	43.804	ABSCISIC ACID-INSENSITIVE 5-like protein 1 (Dc3 promoter-binding factor 2) (AtDPBF2) (bZIP transcription factor 67) (AtbZIP67)	Could participate in abscisic acid-regulated gene expression during seed development. {ECO:0000250}.
NOT_IN_QTL	Lus10021369	LNU	Q8RZ35	1.46e-64	43.923	bZIP transcription factor ABI5 homolog (OsABI5) (bZIP transcription factor 10) (OsBZIP10)	Transcription factor that possesses transactivation activity in yeast (PubMed:17604002, PubMed:21055780, PubMed:18236009). Involved in abscisic acid (ABA) signaling pathway. Binds to the G-box motif 5'-CACGTG-3' of TRAB1 gene promoter (PubMed:17604002). Involved in the regulation of pollen maturation. May act as negative regulator of salt stress response (PubMed:18236009). Together with PYL5, PP2…
NOT_IN_QTL	Lus10029395	LNU	Q9SVC6	9.47e-73	35.73	E3 ubiquitin-protein ligase PUB22 (EC 2.3.2.27) (Plant U-box protein 22) (RING-type E3 ubiquitin transferase PUB22) (U-box domain-containing protein 22)	E3 ubiquitin-protein ligase that negatively regulates water stress response. May control in coordination with PUB23 a drought signaling pathway by ubiquitinating cytosolic RPN12a. Acts as negative regulator of the immunity triggered by the pathogen-associated molecular patterns (PAMPs), in association with PUB23 and PUB24. Regulates EXO70B2 ubiquitination and degradation via the 26S proteasome to…
NOT_IN_QTL	Lus10029395	LNU	Q84TG3	1.98e-77	38.186	E3 ubiquitin-protein ligase PUB23 (EC 2.3.2.27) (Plant U-box protein 23) (RING-type E3 ubiquitin transferase PUB23) (U-box domain-containing protein 23)	E3 ubiquitin-protein ligase that negatively regulates water stress response. May control in coordination with PUB23 a drought signaling pathway by ubiquitinating cytosolic RPN12a. Acts as negative regulator of the immunity triggered by the pathogen-associated molecular patterns (PAMPs), in association with PUB22 and PUB24. {ECO:0000269|PubMed:18664614, ECO:0000269|PubMed:18771922}.
NOT_IN_QTL	Lus10029395	LNU	Q9SF15	1.77e-87	37.849	E3 ubiquitin-protein ligase PUB24 (EC 2.3.2.27) (Plant U-box protein 24) (RING-type E3 ubiquitin transferase PUB24) (U-box domain-containing protein 24)	E3 ubiquitin-protein ligase that acts as negative regulator of the immunity triggered by the pathogen-associated molecular patterns (PAMPs), in association with PUB22 and PUB23. {ECO:0000269|PubMed:18771922}.
NOT_IN_QTL	Lus10020787	LND	I3PB36	0	65.58	Trans-cinnamate:CoA ligase, peroxisomal (Cinnamic acid:CoA ligase) (Ph-CNL) (PhCNL) (EC 6.2.1.-) ((E)-caffeate:CoA ligase CNL) (EC 6.2.1.-) (4-coumarate:CoA ligase CNL) (EC 6.2.1.12) (Protein ACYL-ACTIVATING ENZYME) (PhAAE)	Involved in the biosynthesis of floral volatile benzenoid/phenylpropanoid (FVBP) scent (e.g. benzylbenzoate, phenylethylbenzoate, and methylbenzoate) (PubMed:22771854, PubMed:22649270). Catalyzes the formation of CoA esters of cinnamic acid, and, with lower efficiency, of 4-coumaric acid and caffeic acid (PubMed:22649270). {ECO:0000269|PubMed:22649270, ECO:0000269|PubMed:22771854}.
NOT_IN_QTL	Lus10020787	LND	Q9SS01	0	62.342	Benzoate--CoA ligase, peroxisomal (EC 6.2.1.25) (Acyl-activating enzyme 20) (Protein BENZOYLOXYGLUCOSINOLATE 1)	Benzoate--CoA ligase involved in benzoyloxyglucosinolate biosynthesis in seeds. Glucosinolates are secondary metabolites involved in pathogen and insect defense of cruciferous plants. {ECO:0000269|PubMed:17651367}.
NOT_IN_QTL	Lus10020787	LND	Q9SS00	0	61.939	Probable acyl-activating enzyme 12, peroxisomal (EC 6.2.1.-)	May act as an acid--thiol ligase that activates carboxylic acids by forming acyl-CoAs. {ECO:0000250}.
NOT_IN_QTL	Lus10013614	LND	A9Y0K8	1.35e-30	67.257	Ethylene-responsive transcription factor ERN2 (ERF transcription factor ERN2) (NF box-binding protein 2) (Protein ERF REQUIRED FOR NODULATION 2)	Transcription factor involved in symbiotic nodule signaling in response to rhizobial Nod factors (NFs). Binds to the GCC box (NF-responsive box) of ENOD11 promoter. Acts as transcriptional activator of NF-responsive box-containing target gene promoters in root hairs (PubMed:17827349). Involved in early stages of root nodule development. Functions redundantly with ERN1. Is essential with ERN1 for …
[truncated: 1,356 more rows]
